# Supplementary material for: The western painted turtle genome, a model for the evolution of extreme physiological adaptations in a slowly evolving lineage
Source: Genome Biol. 2013 Mar 28;14(3):R28. doi: 10.1186/gb-2013-14-3-r28 (PMC4054807; doi:10.1186/gb-2013-14-3-r28)
Supplement: Additional file 3 — Selection scan analysis. The sheet labeled mwu_turtle_go provides additional information on the enrichment of GO categories for positive selection on the western painted turtle, while the sheet labeled lrt_turtle lists all genes under positive selection on the western painted turtle lineage. All genes with nominal P values <0.05 (likelihood ratio branch-site test) are shown, and the 671 genes that were statistically significant after applying multiple testing correction (FDR <0.1) are also noted. [file gb-2013-14-3-r28-S3.XLSX]

## Sheet: mwu_turtle_go
GO category ID	GO category description	P-value (MWU)
GO:0008081	phosphoric diester hydrolase activity	0.000579224
GO:0009605	response to external stimulus	0.000662797
GO:0005275	amine transmembrane transporter activity	0.000671781
GO:0015293	symporter activity	0.000731753
GO:0016903	oxidoreductase activity, acting on the aldehyde or oxo group of donors	0.000831822
GO:0060537	muscle tissue development	0.000900468
GO:0007030	Golgi organization	0.00127629
GO:0009888	tissue development	0.00151318
GO:0014706	striated muscle tissue development	0.00170883
GO:0015171	amino acid transmembrane transporter activity	0.00170884
GO:0046943	carboxylic acid transmembrane transporter activity	0.00181759
GO:0005342	organic acid transmembrane transporter activity	0.00181759
GO:0015294	solute:cation symporter activity	0.0018948
GO:0071466	cellular response to xenobiotic stimulus	0.00199477
GO:0006805	xenobiotic metabolic process	0.00199477
GO:0050808	synapse organization	0.00294528
GO:0009410	response to xenobiotic stimulus	0.00386949
GO:0007507	heart development	0.00420548
GO:0042578	phosphoric ester hydrolase activity	0.0042296
GO:0035586	purinergic receptor activity	0.00454343
GO:0009066	aspartate family amino acid metabolic process	0.00469455
GO:0004896	cytokine receptor activity	0.00501263
GO:0051146	striated muscle cell differentiation	0.00575935
GO:0007519	skeletal muscle tissue development	0.00601778
GO:0060538	skeletal muscle organ development	0.00601778
GO:0015291	secondary active transmembrane transporter activity	0.00631303
GO:0031226	intrinsic to plasma membrane	0.00676465
GO:0004620	phospholipase activity	0.00717191
GO:0005887	integral to plasma membrane	0.00736064
GO:0015370	solute:sodium symporter activity	0.00742648
GO:0005913	cell-cell adherens junction	0.00746709
GO:0015837	amine transport	0.00748677
GO:0030855	epithelial cell differentiation	0.00797987
GO:0042698	ovulation cycle	0.00802177
GO:0022602	ovulation cycle process	0.00802177
GO:0009314	response to radiation	0.00811462
GO:0042470	melanosome	0.00820913
GO:0048770	pigment granule	0.00820913
GO:0016491	oxidoreductase activity	0.00844125
GO:0048871	multicellular organismal homeostasis	0.00915338
GO:0015081	sodium ion transmembrane transporter activity	0.00924574
GO:0016788	hydrolase activity, acting on ester bonds	0.00977732
GO:0046982	protein heterodimerization activity	0.0101276
GO:0008324	cation transmembrane transporter activity	0.0101353
GO:0042692	muscle cell differentiation	0.0101966
GO:0061061	muscle structure development	0.0102838
GO:0008283	cell proliferation	0.0106418
GO:0014020	primary neural tube formation	0.0106549
GO:0060606	tube closure	0.0106549
GO:0001843	neural tube closure	0.0106549
GO:0000096	sulfur amino acid metabolic process	0.0107333
GO:0007517	muscle organ development	0.0109266
GO:0008037	cell recognition	0.012362
GO:0001541	ovarian follicle development	0.0124515
GO:0016298	lipase activity	0.0130484
GO:0046914	transition metal ion binding	0.0135261
GO:0008585	female gonad development	0.01372
GO:0001608	G-protein coupled nucleotide receptor activity	0.0140632
GO:0016502	nucleotide receptor activity	0.0140632
GO:0001614	purinergic nucleotide receptor activity	0.0140632
GO:0045028	G-protein coupled purinergic nucleotide receptor activity	0.0140632
GO:0015077	monovalent inorganic cation transmembrane transporter activity	0.0144928
GO:0032880	regulation of protein localization	0.0144947
GO:0008270	zinc ion binding	0.0147684
GO:0060429	epithelium development	0.0151906
GO:0002819	regulation of adaptive immune response	0.015282
GO:0007186	G-protein coupled receptor signaling pathway	0.0155044
GO:0004721	phosphoprotein phosphatase activity	0.016264
GO:0072329	monocarboxylic acid catabolic process	0.0163965
GO:0009628	response to abiotic stimulus	0.0167479
GO:0005547	phosphatidylinositol-3,4,5-trisphosphate binding	0.0167971
GO:0051346	negative regulation of hydrolase activity	0.0168917
GO:0051187	cofactor catabolic process	0.0169099
GO:0044421	extracellular region part	0.0178314
GO:0015179	L-amino acid transmembrane transporter activity	0.0178948
GO:0003008	system process	0.0179574
GO:0032787	monocarboxylic acid metabolic process	0.0185276
GO:0010951	negative regulation of endopeptidase activity	0.0189656
GO:0010466	negative regulation of peptidase activity	0.0189656
GO:0061039	ovum-producing ovary development	0.0195407
GO:0022891	substrate-specific transmembrane transporter activity	0.0198016
GO:0055085	transmembrane transport	0.02028
GO:0032386	regulation of intracellular transport	0.020286
GO:0030414	peptidase inhibitor activity	0.0211226
GO:0061135	endopeptidase regulator activity	0.0211226
GO:0004866	endopeptidase inhibitor activity	0.0211226
GO:0006508	proteolysis	0.0211617
GO:0052548	regulation of endopeptidase activity	0.0235692
GO:0052547	regulation of peptidase activity	0.0235692
GO:0022857	transmembrane transporter activity	0.024294
GO:0008528	G-protein coupled peptide receptor activity	0.0243056
GO:0008285	negative regulation of cell proliferation	0.0250201
GO:0046545	development of primary female sexual characteristics	0.0250309
GO:0046660	female sex differentiation	0.0250309
GO:0015075	ion transmembrane transporter activity	0.0251683
GO:0061134	peptidase regulator activity	0.0257896
GO:0048468	cell development	0.0258785
GO:0003007	heart morphogenesis	0.0258985
GO:0046942	carboxylic acid transport	0.0269548
GO:0015849	organic acid transport	0.0269548
GO:0004725	protein tyrosine phosphatase activity	0.0273989
GO:0016655	oxidoreductase activity, acting on NADH or NADPH, quinone or similar compound as acceptor	0.0279223
GO:0003014	renal system process	0.028175
GO:0022890	inorganic cation transmembrane transporter activity	0.0289255
GO:0006865	amino acid transport	0.0293069
GO:0004629	phospholipase C activity	0.0293122
GO:0009991	response to extracellular stimulus	0.0302221
GO:0010212	response to ionizing radiation	0.030511
GO:0048729	tissue morphogenesis	0.0305192
GO:0043436	oxoacid metabolic process	0.0306473
GO:0044459	plasma membrane part	0.0310887
GO:0007612	learning	0.0314784
GO:0005792	microsome	0.0319584
GO:0048585	negative regulation of response to stimulus	0.0327456
GO:0045333	cellular respiration	0.0338162
GO:0015078	hydrogen ion transmembrane transporter activity	0.0340216
GO:0030030	cell projection organization	0.0344278
GO:0010741	negative regulation of intracellular protein kinase cascade	0.0344899
GO:0004177	aminopeptidase activity	0.034697
GO:0071705	nitrogen compound transport	0.0348897
GO:0031667	response to nutrient levels	0.0349003
GO:0072359	circulatory system development	0.0355687
GO:0072358	cardiovascular system development	0.0355687
GO:0042598	vesicular fraction	0.0355805
GO:0009055	electron carrier activity	0.0357877
GO:0001653	peptide receptor activity	0.0359446
GO:0043167	ion binding	0.0361493
GO:0060562	epithelial tube morphogenesis	0.036321
GO:0032501	multicellular organismal process	0.0366313
GO:0060341	regulation of cellular localization	0.0368317
GO:0048511	rhythmic process	0.0369013
GO:0043086	negative regulation of catalytic activity	0.0377574
GO:0032502	developmental process	0.0378037
GO:0004867	serine-type endopeptidase inhibitor activity	0.03802
GO:0031674	I band	0.0382808
GO:0006629	lipid metabolic process	0.0384762
GO:0006084	acetyl-CoA metabolic process	0.0386462
GO:0042180	cellular ketone metabolic process	0.038686
GO:0044282	small molecule catabolic process	0.038704
GO:0019752	carboxylic acid metabolic process	0.0387874
GO:0043169	cation binding	0.0391304
GO:0015108	chloride transmembrane transporter activity	0.0397652
GO:0005759	mitochondrial matrix	0.0404813
GO:0050877	neurological system process	0.0404914
GO:0048608	reproductive structure development	0.0406799
GO:0035295	tube development	0.0407457
GO:0046872	metal ion binding	0.0407561
GO:0006082	organic acid metabolic process	0.0411321
GO:0004872	receptor activity	0.0412338
GO:0008375	acetylglucosaminyltransferase activity	0.0413148
GO:0000122	negative regulation of transcription from RNA polymerase II promoter	0.0417882
GO:0006066	alcohol metabolic process	0.0424324
GO:0006954	inflammatory response	0.0436007
GO:0071702	organic substance transport	0.0438109
GO:0070161	anchoring junction	0.0452306
GO:0006935	chemotaxis	0.0454799
GO:0042330	taxis	0.0454799
GO:0006119	oxidative phosphorylation	0.0459781
GO:0034702	ion channel complex	0.0460653
GO:0006470	protein dephosphorylation	0.047208
GO:0009109	coenzyme catabolic process	0.047546
GO:0005615	extracellular space	0.0480853
GO:0008238	exopeptidase activity	0.0483452
GO:0005626	insoluble fraction	0.0485459
GO:0001841	neural tube formation	0.0490116
GO:0006662	glycerol ether metabolic process	0.0491798
GO:0018904	organic ether metabolic process	0.0491798
GO:0009968	negative regulation of signal transduction	0.0492849
GO:0007611	learning or memory	0.0494392
GO:0050890	cognition	0.0494392

## Sheet: lrt_turtle
	Protein	Description	Position (human hg19 reference)	P-value	Significant after false discovery rate correction?
ensGene.ENST00000455016.1.inc	RBBP6	retinoblastoma binding protein 6 (RBBP6), transcript variant 1	chr16:24580130-24580403	9.04934e-25	yes
refGene.NM_181453.1.inc	GCC2	GRIP and coiled-coil domain containing 2 (GCC2), transcript variant 1	chr2:109086289-109111850	2.32464e-20	yes
knownGene.uc003xyi.1.1	SULF1	sulfatase 1 (SULF1), transcript variant 4	chr8:70553051-70571557	7.61029e-20	yes
refGene.NM_016602.1.inc	CCR10	chemokine (C-C motif) receptor 10 (CCR10)	chr17:40831678-40832551	1.03424e-19	yes
refGene.NM_001080460.1.inc	LRRIQ4	leucine-rich repeats and IQ motif containing 4 (LRRIQ4)	chr3:169539877-169550956	2.88734e-19	yes
refGene.NM_003383.1.inc	VLDLR	very low density lipoprotein receptor (VLDLR), transcript variant 1	chr9:2639917-2651899	1.28422e-18	yes
knownGene.uc003kks.2.1.inc	ANKRD32	ankyrin repeat domain 32 (ANKRD32)	chr5:94022336-94030891	1.10061e-17	yes
ensGene.ENST00000371228.1.inc	ENSP00000360272	NULL	chr10:97115393-97116677	1.35067e-17	yes
refGene.NM_000677.1.inc	ADORA3	adenosine A3 receptor (ADORA3), transcript variant 2	chr1:112042664-112045883	1.13839e-16	yes
knownGene.uc001ppj.3.1.inc	CADM1	cell adhesion molecule 1 (CADM1), transcript variant 2	chr11:115049376-115111132	1.59779e-16	yes
ensGene.ENST00000271311.1.inc	ENSP00000271311	Fibronectin type III domain-containing protein 7	chr1:109260532-109275997	4.83001e-16	yes
knownGene.uc003ffz.2.1.inc	LRRC34	leucine rich repeat containing 34 (LRRC34), transcript variant 2	chr3:169511542-169525451	8.59837e-16	yes
refGene.NM_001039372.1.inc	HEPACAM2	HEPACAM family member 2 (HEPACAM2), transcript variant 1	chr7:92825164-92848705	8.72143e-16	yes
knownGene.uc001urf.2.1	GTF3A	general transcription factor IIIA (GTF3A)	chr13:28004742-28009734	1.35519e-15	yes
ensGene.ENST00000381461.1.inc	KIAA2026	KIAA2026 (KIAA2026)	chr9:5920076-5923244	8.07872e-15	yes
refGene.NM_018848.1	MKKS	McKusick-Kaufman syndrome (MKKS), transcript variant 1	chr20:10385894-10394162	2.21063e-14	yes
refGene.NM_001098801.1	FAM210A	family with sequence similarity 210, member A (FAM210A), transcript variant 1	chr18:13666478-13682076	7.30511e-14	yes
refGene.NM_005097.1.inc	LGI1	leucine-rich, glioma inactivated 1 (LGI1)	chr10:95518066-95557395	9.47384e-14	yes
refGene.NM_024093.1.inc	C2orf49	chromosome 2 open reading frame 49 (C2orf49)	chr2:105954113-105959668	1.05402e-13	yes
knownGene.uc003xrb.2.1.inc	ST18	suppression of tumorigenicity 18 (breast carcinoma) (zinc finger protein) (ST18)	chr8:53062495-53092754	1.65251e-12	yes
refGene.NM_017664.1.inc	ANKRD10	ankyrin repeat domain 10 (ANKRD10)	chr13:111532109-111567155	2.42824e-12	yes
knownGene.uc002tvn.2.1	ARHGAP15	Rho GTPase activating protein 15 (ARHGAP15)	chr2:144194610-144525741	2.64941e-12	yes
refGene.NM_003489.1	NRIP1	nuclear receptor interacting protein 1 (NRIP1)	chr21:16337036-16340513	2.71391e-12	yes
knownGene.uc001ivr.3.1.inc	ZEB1	zinc finger E-box binding homeobox 1 (ZEB1), transcript variant 1	chr10:31809187-31815922	6.06225e-12	yes
knownGene.uc010apw.1.1.inc	SYNE2	spectrin repeat containing, nuclear envelope 2 (SYNE2), transcript variant 1	chr14:64522925-64545198	9.236e-12	yes
ensGene.ENST00000377681.1	CSRP2BP	CSRP2 binding protein (CSRP2BP), transcript variant 1	chr20:18123304-18168103	1.17964e-11	yes
knownGene.uc001isk.2.1.inc	GPR158	G protein-coupled receptor 158 (GPR158)	chr10:25885625-25888026	1.19139e-11	yes
refGene.NM_001130173.1	MYB	v-myb myeloblastosis viral oncogene homolog (avian) (MYB), transcript variant 1	chr6:135502651-135539118	1.40829e-11	yes
knownGene.uc003unw.2.1.inc	PON2	paraoxonase 2 (PON2), transcript variant 1	chr7:95034719-95041651	2.75196e-11	yes
refGene.NM_133507.1.inc	DCN	decorin (DCN), transcript variant E	chr12:91572122-91572308	2.85701e-11	yes
ensGene.ENST00000395713.1.inc	TRPS1	trichorhinophalangeal syndrome I (TRPS1)	chr8:116632006-116635831	4.03724e-11	yes
knownGene.uc003qox.1.1	SYNE1	spectrin repeat containing, nuclear envelope 1 (SYNE1), transcript variant 2	chr6:152757053-152793446	4.69399e-11	yes
refGene.NM_012413.1.inc	QPCT	glutaminyl-peptide cyclotransferase (QPCT)	chr2:37571982-37599862	4.81905e-11	yes
refGene.NM_021643.1	TRIB2	tribbles homolog 2 (Drosophila) (TRIB2), transcript variant 1	chr2:12858433-12880920	6.9851e-11	yes
knownGene.uc004cvk.2.1	TCEANC	transcription elongation factor A (SII) N-terminal and central domain containing (TCEANC)	chrX:13680627-13681683	6.98808e-11	yes
knownGene.uc010ddd.2.1.inc	PPM1E	protein phosphatase, Mg2+/Mn2+ dependent, 1E (PPM1E)	chr17:57046980-57058239	1.00503e-10	yes
refGene.NM_000185.1.inc	SERPIND1	serpin peptidase inhibitor, clade D (heparin cofactor), member 1 (SERPIND1)	chr22:21133750-21141204	1.05285e-10	yes
refGene.NM_003469.1	SCG2	secretogranin II (SCG2)	chr2:224462146-224464000	1.05982e-10	yes
refGene.NM_014585.1.inc	SLC40A1	solute carrier family 40 (iron-regulated transporter), member 1 (SLC40A1)	chr2:190426774-190439986	1.07368e-10	yes
ensGene.ENST00000417277.1.inc	C20orf177	chromosome 20 open reading frame 177 (C20orf177), transcript variant 1	chr20:58519010-58519130	1.58661e-10	yes
vegaGene.OTTHUMT00000364228.1.inc	OTTHUMP00000219914	Alcohol dehydrogenase class-3	chr4:100002544-100006346	1.81365e-10	yes
refGene.NM_006982.1	ALX1	ALX homeobox 1 (ALX1)	chr12:85674039-85695253	2.24e-10	yes
ensGene.ENST00000425608.1.inc	RBM6	RNA binding motif protein 6 (RBM6), transcript variant 2	chr3:50005014-50009575	2.2647e-10	yes
knownGene.uc010cjw.2.1.inc	SERPINF1	serpin peptidase inhibitor, clade F (alpha-2 antiplasmin, pigment epithelium derived factor), member 1 (SERPINF1)	chr17:1675356-1680671	2.30762e-10	yes
knownGene.uc009wbz.1.1	ZZZ3	zinc finger, ZZ-type containing 3 (ZZZ3)	chr1:78097524-78099039	4.47817e-10	yes
refGene.NM_002427.1	MMP13	matrix metallopeptidase 13 (collagenase 3) (MMP13)	chr11:102814994-102826434	4.50919e-10	yes
ensGene.ENST00000454089.1.inc	CYP51A1	cytochrome P450, family 51, subfamily A, polypeptide 1 (CYP51A1), transcript variant 1	chr7:91779857-91788454	4.88112e-10	yes
refGene.NM_001143824.1.inc	SLC38A4	solute carrier family 38, member 4 (SLC38A4), transcript variant 2	chr12:47162152-47182358	9.34345e-10	yes
knownGene.uc002kos.1.1.inc	PIEZO2	piezo-type mechanosensitive ion channel component 2 (PIEZO2)	chr18:10742492-10770262	9.95048e-10	yes
knownGene.uc010thq.1.1.inc	BORA	bora, aurora kinase A activator (BORA)	chr13:73320096-73321171	1.27559e-09	yes
refGene.NM_006063.1	KBTBD10	kelch repeat and BTB (POZ) domain containing 10 (KBTBD10)	chr2:170366288-170382206	1.6885e-09	yes
refGene.NM_016640.1.inc	MRPS30	mitochondrial ribosomal protein S30 (MRPS30), nuclear gene encoding mitochondrial protein	chr5:44809196-44815172	1.72521e-09	yes
refGene.NM_003615.1.inc	SLC4A7	solute carrier family 4, sodium bicarbonate cotransporter, member 7 (SLC4A7)	chr3:27431472-27478916	1.77817e-09	yes
refGene.NM_025159.1.inc	CXorf21	chromosome X open reading frame 21 (CXorf21)	chrX:30577656-30578382	1.78058e-09	yes
knownGene.uc011cid.1.1	EDNRA	endothelin receptor type A (EDNRA), transcript variant 2	chr4:148453784-148463770	1.82017e-09	yes
knownGene.uc010trf.1.1.inc	C14orf101	chromosome 14 open reading frame 101 (C14orf101)	chr14:57092174-57114143	1.98234e-09	yes
refGene.NM_203376.1.inc	TMEM81	transmembrane protein 81 (TMEM81)	chr1:205052755-205053373	2.77342e-09	yes
refGene.NM_001145525.1.inc	RAI14	retinoic acid induced 14 (RAI14), transcript variant 6	chr5:34803845-34824596	3.2594e-09	yes
ensGene.ENST00000452281.1	ENSP00000394512	Signal transducer and activator of transcription 1-alpha/beta	chr2:191862692-191874729	3.37039e-09	yes
ensGene.ENST00000421479.1.inc	ARID2	AT rich interactive domain 2 (ARID, RFX-like) (ARID2)	chr12:46254628-46287442	3.47763e-09	yes
refGene.NM_001031716.1	OBFC2A	oligonucleotide/oligosaccharide-binding fold containing 2A (OBFC2A), transcript variant 1	chr2:192543340-192550494	3.88061e-09	yes
refGene.NM_178445.1.inc	CCRL1	chemokine (C-C motif) receptor-like 1 (CCRL1), transcript variant 1	chr3:132319346-132320189	4.26122e-09	yes
knownGene.uc003ukg.2.1.inc	C7orf63	chromosome 7 open reading frame 63 (C7orf63), transcript variant 1	chr7:89906597-89933368	5.05607e-09	yes
refGene.NM_078626.1.inc	CDKN2C	cyclin-dependent kinase inhibitor 2C (p18, inhibits CDK4) (CDKN2C), transcript variant 2	chr1:51436088-51439894	5.95977e-09	yes
knownGene.uc009zwa.1.1.inc	NAA25	N(alpha)-acetyltransferase 25, NatB auxiliary subunit (NAA25)	chr12:112480940-112528554	7.83301e-09	yes
knownGene.uc003mzw.3.1.inc	NEDD9	neural precursor cell expressed, developmentally down-regulated 9 (NEDD9), transcript variant 3	chr6:11185598-11192598	9.4069e-09	yes
knownGene.uc009zkb.2.1	PUS7L	pseudouridylate synthase 7 homolog (S. cerevisiae)-like (PUS7L), transcript variant 2	chr12:44124178-44142383	9.58082e-09	yes
refGene.NM_033667.1.inc	ITGB1	integrin, beta 1 (fibronectin receptor, beta polypeptide, antigen CD29 includes MDF2, MSK12) (ITGB1), transcript variant 1A	chr10:33197394-33218879	9.94273e-09	yes
knownGene.uc001oxo.1.1.inc	C11orf30	chromosome 11 open reading frame 30 (C11orf30)	chr11:76239347-76255746	1.25995e-08	yes
knownGene.uc010oox.1.1	ALG6	asparagine-linked glycosylation 6, alpha-1,3-glucosyltransferase homolog (S. cerevisiae) (ALG6)	chr1:63876925-63902691	1.36137e-08	yes
ensGene.ENST00000318721.1.inc	ENSP00000317711	Transporter	chr12:85260940-85267050	1.43143e-08	yes
knownGene.uc001gkb.3.1.inc	RABGAP1L	RAB GTPase activating protein 1-like (RABGAP1L), transcript variant 2	chr1:174938440-174959063	1.58914e-08	yes
refGene.NM_005956.1.inc	MTHFD1	methylenetetrahydrofolate dehydrogenase (NADP+ dependent) 1, methenyltetrahydrofolate cyclohydrolase, formyltetrahydrofolate synthetase (MTHFD1)	chr14:64882114-64920543	1.93271e-08	yes
refGene.NM_058248.1.inc	DNASE2B	deoxyribonuclease II beta (DNASE2B), transcript variant 2	chr1:84878153-84880506	2.00994e-08	yes
knownGene.uc010jbf.1.1.inc	TTC37	tetratricopeptide repeat domain 37 (TTC37)	chr5:94857944-94877080	2.18605e-08	yes
knownGene.uc010qnw.1.1.inc	SLC35G1	solute carrier family 35, member G1 (SLC35G1), transcript variant 1	chr10:95653892-95661145	2.24329e-08	yes
knownGene.uc003hxv.1.1.inc	ARHGEF38	Rho guanine nucleotide exchange factor (GEF) 38 (ARHGEF38), transcript variant 2	chr4:106587375-106599013	2.26725e-08	yes
refGene.NM_199321.1.inc	ZPBP2	zona pellucida binding protein 2 (ZPBP2), transcript variant 2	chr17:38024848-38032963	3.28003e-08	yes
refGene.NM_004101.1.inc	F2RL2	coagulation factor II (thrombin) receptor-like 2 (F2RL2)	chr5:75913517-75914420	3.68974e-08	yes
ensGene.ENST00000393763.1.inc	ZDHHC16	zinc finger, DHHC-type containing 16 (ZDHHC16), transcript variant 1	chr10:99211525-99216555	4.1078e-08	yes
knownGene.uc003jjl.3.1.inc	PRLR	prolactin receptor (PRLR), transcript variant 1	chr5:35065346-35072760	4.35724e-08	yes
ensGene.ENST00000340699.1.inc	PBX1	pre-B-cell leukemia homeobox 1 (PBX1), transcript variant 1	chr1:164529110-164761924	4.88251e-08	yes
ensGene.ENST00000476433.1	CLASP2	cytoplasmic linker associated protein 2 (CLASP2), transcript variant 1	chr3:33673812-33686383	5.99196e-08	yes
ensGene.ENST00000422144.1.inc	PIGS	phosphatidylinositol glycan anchor biosynthesis, class S (PIGS)	chr17:26881297-26883257	6.54238e-08	yes
knownGene.uc010lvt.2.1.inc	NRG1	neuregulin 1 (NRG1), transcript variant HRG-beta1c	chr8:32505305-32505878	6.62461e-08	yes
refGene.NM_022353.1.inc	OSGEPL1	O-sialoglycoprotein endopeptidase-like 1 (OSGEPL1)	chr2:190617422-190626243	9.64175e-08	yes
refGene.NM_005508.1.inc	CCR4	chemokine (C-C motif) receptor 4 (CCR4)	chr3:32995022-32995889	1.13419e-07	yes
ensGene.ENST00000428195.1.inc	ENSP00000387781	SEC14-like protein 2	chr22:30803131-30811794	1.16698e-07	yes
refGene.NM_000168.1.inc	GLI3	GLI family zinc finger 3 (GLI3)	chr7:42004401-42088294	1.44494e-07	yes
knownGene.uc002ypb.2.1.inc	SOD1	superoxide dismutase 1, soluble (SOD1)	chr21:33036126-33040852	1.52104e-07	yes
refGene.NM_005014.1.inc	OMD	osteomodulin (OMD)	chr9:95177559-95179714	1.65061e-07	yes
knownGene.uc001jzl.3.1.inc	DLG5	discs, large homolog 5 (Drosophila) (DLG5)	chr10:79577571-79595647	1.66815e-07	yes
knownGene.uc011cmp.1.1.inc	FASTKD3	FAST kinase domains 3 (FASTKD3), transcript variant 1	chr5:7861264-7867194	1.93994e-07	yes
refGene.NM_001143905.1.inc	C12orf65	chromosome 12 open reading frame 65 (C12orf65), transcript variant 2	chr12:123738269-123741530	2.13607e-07	yes
vegaGene.OTTHUMT00000367245.1.inc	CWH43	cell wall biogenesis 43 C-terminal homolog (S. cerevisiae) (CWH43)	chr4:48990519-48996772	2.17244e-07	yes
ensGene.ENST00000407982.1.inc	STRBP	spermatid perinuclear RNA binding protein (STRBP), transcript variant 2	chr9:125936079-125941482	2.34531e-07	yes
vegaGene.OTTHUMT00000360010.1	OTTHUMP00000217921	Peroxisome proliferator-activated receptor gamma coactivator 1-alpha	chr4:23822232-23891580	2.56791e-07	yes
refGene.NM_004419.1	DUSP5	dual specificity phosphatase 5 (DUSP5)	chr10:112257879-112270184	2.61475e-07	yes
knownGene.uc001zwq.3.1.inc	SLC12A1	solute carrier family 12 (sodium/potassium/chloride transporters), member 1 (SLC12A1), transcript variant 1	chr15:48522673-48591415	2.64799e-07	yes
refGene.NM_002837.1.inc	PTPRB	protein tyrosine phosphatase, receptor type, B (PTPRB), transcript variant 2	chr12:70929834-70989835	2.70291e-07	yes
knownGene.uc003ikl.2.1	ZNF827	zinc finger protein 827 (ZNF827)	chr4:146681930-146695772	2.74333e-07	yes
knownGene.uc010rhh.1.1.inc	ACP2	acid phosphatase 2, lysosomal (ACP2), transcript variant 2	chr11:47261735-47266864	2.89875e-07	yes
knownGene.uc009yic.2.1	SLC6A5	solute carrier family 6 (neurotransmitter transporter, glycine), member 5 (SLC6A5)	chr11:20628578-20676414	4.38707e-07	yes
knownGene.uc003ujt.2.1.inc	STEAP4	STEAP family member 4 (STEAP4), transcript variant 1	chr7:87912021-87913482	4.47378e-07	yes
vegaGene.OTTHUMT00000373364.1.inc	SH3TC2	SH3 domain and tetratricopeptide repeats 2 (SH3TC2)	chr5:148417874-148421067	4.90791e-07	yes
knownGene.uc011cxu.1.1.inc	SEC24A	SEC24 family, member A (S. cerevisiae) (SEC24A), transcript variant 1	chr5:134010450-134056744	5.2739e-07	yes
refGene.NM_173362.1.inc	RFESD	Rieske (Fe-S) domain containing (RFESD), transcript variant 2	chr5:94989810-94991968	5.53965e-07	yes
knownGene.uc003ygm.1.1	RAD54B	RAD54 homolog B (S. cerevisiae) (RAD54B), transcript variant 1	chr8:95444358-95449096	5.61798e-07	yes
ensGene.ENST00000448992.1.inc	ENSP00000388847	Rhomboid domain-containing protein 1	chr2:227729445-227729745	5.84302e-07	yes
knownGene.uc010afc.2.1.inc	RNF219	ring finger protein 219 (RNF219)	chr13:79213002-79233201	7.33802e-07	yes
knownGene.uc002vdy.1.1.inc	C2orf67	chromosome 2 open reading frame 67 (C2orf67)	chr2:211018322-211019198	7.71737e-07	yes
ensGene.ENST00000432456.1.inc	ENSP00000405020	BRCA1-associated RING domain protein 1	chr2:215593441-215595206	7.96008e-07	yes
refGene.NM_005414.1.inc	SKIL	SKI-like oncogene (SKIL), transcript variant 1	chr3:170078323-170109003	1.05402e-06	yes
knownGene.uc003zmf.1.1	C9orf93	chromosome 9 open reading frame 93 (C9orf93)	chr9:15744297-15874673	1.16764e-06	yes
refGene.NM_152275.1.inc	TTC30A	tetratricopeptide repeat domain 30A (TTC30A)	chr2:178481629-178483231	1.18416e-06	yes
knownGene.uc003wmg.2.1	RBM33	RNA binding motif protein 33 (RBM33)	chr7:155559166-155567735	1.19591e-06	yes
refGene.NM_001162496.1.inc	C21orf62	chromosome 21 open reading frame 62 (C21orf62), transcript variant 3	chr21:34166138-34166666	1.31821e-06	yes
ensGene.ENST00000414176.1.inc	TMEM194B	transmembrane protein 194B (TMEM194B)	chr2:191382272-191383876	1.37955e-06	yes
refGene.NM_000550.1.inc	TYRP1	tyrosinase-related protein 1 (TYRP1)	chr9:12694155-12709023	1.37961e-06	yes
knownGene.uc001nks.1.1.inc	SERPING1	serpin peptidase inhibitor, clade G (C1 inhibitor), member 1 (SERPING1), transcript variant 2	chr11:57373975-57381997	1.39394e-06	yes
ensGene.ENST00000428218.1	C9orf3	chromosome 9 open reading frame 3 (C9orf3), transcript variant 2	chr9:97522065-97522866	1.46308e-06	yes
knownGene.uc002rtp.2.1	ABCG5	ATP-binding cassette, sub-family G (WHITE), member 5 (ABCG5)	chr2:44040254-44051190	1.57742e-06	yes
knownGene.uc002bnp.1.1.inc	FANCI	Fanconi anemia, complementation group I (FANCI), transcript variant 2	chr15:89811735-89856146	1.61509e-06	yes
knownGene.uc010znc.1.1.inc	UGT1A1	UDP glucuronosyltransferase 1 family, polypeptide A1 (UGT1A1)	chr2:234669065-234676984	1.79066e-06	yes
refGene.NM_002468.1.inc	MYD88	myeloid differentiation primary response gene (88) (MYD88), transcript variant 2	chr3:38180245-38182684	1.95008e-06	yes
vegaGene.OTTHUMT00000360830.1.inc	CCDC111	coiled-coil domain containing 111 (CCDC111)	chr4:185578321-185580568	2.31598e-06	yes
knownGene.uc003dvg.2.1.inc	NULL	NULL	chr3:101395512-101395731	2.34718e-06	yes
knownGene.uc001hqo.1.1.inc	ADCK3	aarF domain containing kinase 3 (ADCK3), nuclear gene encoding mitochondrial protein	chr1:227170600-227174330	2.5074e-06	yes
refGene.NM_172250.1	MMAA	methylmalonic aciduria (cobalamin deficiency) cblA type (MMAA), nuclear gene encoding mitochondrial protein	chr4:146560291-146576586	2.58676e-06	yes
ensGene.ENST00000376248.1	ENSP00000365424	Glutamate decarboxylase 2 (Pancreatic islets and brain, 65kDa)	chr10:26508027-26513588	2.75288e-06	yes
knownGene.uc009ygy.1.1.inc	NUCB2	nucleobindin 2 (NUCB2)	chr11:17316894-17317734	2.94102e-06	yes
refGene.NM_025047.1.inc	ARL14	ADP-ribosylation factor-like 14 (ARL14)	chr3:160395191-160395656	3.03445e-06	yes
ensGene.ENST00000444582.1.inc	ENSP00000397217	DNA replication licensing factor MCM5	chr22:35799448-35811899	3.03641e-06	yes
knownGene.uc002iyc.2.1	RNFT1	ring finger protein, transmembrane 1 (RNFT1)	chr17:58030337-58035711	3.09965e-06	yes
knownGene.uc011lho.1.1.inc	FZD6	frizzled family receptor 6 (FZD6), transcript variant 2	chr8:104337369-104343617	3.48947e-06	yes
ensGene.ENST00000243913.1	ENSP00000243913	Beta-1,3-galactosyl-O-glycosyl-glycoprotein beta-1,6-N-acetylglucosaminyltransferase 7	chr20:55066612-55072298	3.4931e-06	yes
ensGene.ENST00000421793.1.inc	DACT1	dapper, antagonist of beta-catenin, homolog 1 (Xenopus laevis) (DACT1), transcript variant 2	chr14:59112223-59112535	3.62738e-06	yes
ensGene.ENST00000377462.1.inc	ENSP00000366682	Immune-responsive gene 1 protein homolog	chr13:77526755-77531976	3.68943e-06	yes
refGene.NM_001003803.1.inc	ATP5S	ATP synthase, H+ transporting, mitochondrial Fo complex, subunit s (factor B) (ATP5S), nuclear gene encoding mitochondrial protein, transcript variant 1	chr14:50788223-50792378	3.70198e-06	yes
ensGene.ENST00000485735.1.inc	GPR160	G protein-coupled receptor 160 (GPR160)	chr3:169801805-169802174	4.13966e-06	yes
ensGene.ENST00000368606.1.inc	FAM26F	family with sequence similarity 26, member F (FAM26F)	chr6:116784478-116784826	4.20441e-06	yes
refGene.NM_014231.1.inc	VAMP1	vesicle-associated membrane protein 1 (synaptobrevin 1) (VAMP1), transcript variant 1	chr12:6574071-6575486	4.23427e-06	yes
knownGene.uc010sca.1.1.inc	ST14	suppression of tumorigenicity 14 (colon carcinoma) (ST14)	chr11:130060362-130066525	4.27899e-06	yes
ensGene.ENST00000393400.1.inc	TPRA1	transmembrane protein, adipocyte asscociated 1 (TPRA1), transcript variant 1	chr3:127294309-127298917	4.51156e-06	yes
refGene.NM_000154.1	GALK1	galactokinase 1 (GALK1)	chr17:73754136-73761217	4.67839e-06	yes
knownGene.uc011lrz.1.1	TMEM2	transmembrane protein 2 (TMEM2), transcript variant 2	chr9:74300112-74319683	4.8847e-06	yes
ensGene.ENST00000424478.1.inc	PRPF39	PRP39 pre-mRNA processing factor 39 homolog (S. cerevisiae) (PRPF39)	chr14:45564487-45565395	4.93241e-06	yes
knownGene.uc010zdf.1.1.inc	LRP2	low density lipoprotein receptor-related protein 2 (LRP2)	chr2:170097819-170163851	5.26881e-06	yes
knownGene.uc010iwd.2.1	IL6ST	interleukin 6 signal transducer (gp130, oncostatin M receptor) (IL6ST), transcript variant 1	chr5:55236909-55237623	5.39104e-06	yes
refGene.NM_006735.1	HOXA2	homeobox A2 (HOXA2)	chr7:27140344-27142119	5.42885e-06	yes
ensGene.ENST00000498740.1.inc	ACTR8	ARP8 actin-related protein 8 homolog (yeast) (ACTR8)	chr3:53911315-53912425	5.98879e-06	yes
knownGene.uc001bti.1.1.inc	COL16A1	collagen, type XVI, alpha 1 (COL16A1)	chr1:32118314-32120983	6.06902e-06	yes
knownGene.uc003iat.2.1.inc	C4orf21	chromosome 4 open reading frame 21 (C4orf21)	chr4:113461043-113482054	6.35871e-06	yes
refGene.NM_001134759.1.inc	CRYZ	crystallin, zeta (quinone reductase) (CRYZ), transcript variant 4	chr1:75172036-75180274	6.37549e-06	yes
ensGene.ENST00000479862.1.inc	CPB1	carboxypeptidase B1 (tissue) (CPB1)	chr3:148545658-148558732	6.39072e-06	yes
ensGene.ENST00000426288.1.inc	SETBP1	SET binding protein 1 (SETBP1), transcript variant 2	chr18:42529929-42643201	6.70309e-06	yes
refGene.NM_194314.1	ZBTB41	zinc finger and BTB domain containing 41 (ZBTB41)	chr1:197128488-197169603	7.08838e-06	yes
knownGene.uc004cvx.2.1.inc	GPM6B	glycoprotein M6B (GPM6B), transcript variant 4	chrX:13791080-13803850	7.18684e-06	yes
ensGene.ENST00000366704.1.inc	OBSCN	obscurin, cytoskeletal calmodulin and titin-interacting RhoGEF (OBSCN), transcript variant 2	chr1:228468121-228471376	7.19214e-06	yes
refGene.NM_001018080.1.inc	FSHB	follicle stimulating hormone, beta polypeptide (FSHB), transcript variant 2	chr11:30253488-30255308	7.4361e-06	yes
refGene.NM_148963.1.inc	GPRC6A	G protein-coupled receptor, family C, group 6, member A (GPRC6A)	chr6:117113580-117130698	7.66711e-06	yes
refGene.NM_001111047.1.inc	CCNA1	cyclin A1 (CCNA1), transcript variant 4	chr13:37007319-37016367	7.74515e-06	yes
knownGene.uc010pgl.1.1.inc	DAP3	death associated protein 3 (DAP3), nuclear gene encoding mitochondrial protein, transcript variant 2	chr1:155691367-155706835	8.2884e-06	yes
knownGene.uc010vnn.1.1	ATMIN	ATM interactor (ATMIN)	chr16:81076790-81078575	8.6302e-06	yes
knownGene.uc003mcn.1.1	STC2	stanniocalcin 2 (STC2)	chr5:172744849-172752909	8.98466e-06	yes
refGene.NM_018389.1.inc	SLC35C1	solute carrier family 35, member C1 (SLC35C1), transcript variant 1	chr11:45827460-45832778	9.0679e-06	yes
knownGene.uc002uer.1.1.inc	DHRS9	dehydrogenase/reductase (SDR family) member 9 (DHRS9), transcript variant 2	chr2:169938121-169938373	9.64228e-06	yes
knownGene.uc001vkg.1.1.inc	MYCBP2	MYC binding protein 2 (MYCBP2)	chr13:77671727-77699540	1.04699e-05	yes
refGene.NM_021928.1	SPCS3	signal peptidase complex subunit 3 homolog (S. cerevisiae) (SPCS3)	chr4:177241227-177249481	1.04855e-05	yes
refGene.NM_002266.1	KPNA2	karyopherin alpha 2 (RAG cohort 1, importin alpha 1) (KPNA2)	chr17:66033248-66042712	1.08519e-05	yes
refGene.NM_000448.1.inc	RAG1	recombination activating gene 1 (RAG1)	chr11:36595166-36597674	1.10133e-05	yes
vegaGene.OTTHUMT00000041442.1.inc	C6orf165	chromosome 6 open reading frame 165 (C6orf165)	chr6:88119584-88123596	1.10831e-05	yes
knownGene.uc010dkr.2.1	EPB41L3	erythrocyte membrane protein band 4.1-like 3 (EPB41L3)	chr18:5394681-5423398	1.17208e-05	yes
refGene.NM_018704.1.inc	CTTNBP2NL	CTTNBP2 N-terminal like (CTTNBP2NL)	chr1:112991656-112999842	1.17228e-05	yes
ensGene.ENST00000409287.1.inc	ENSP00000386298	Thiamine transporter 2	chr2:228564178-228567007	1.19462e-05	yes
ensGene.ENST00000394380.1.inc	CASD1	CAS1 domain containing 1 (CASD1)	chr7:94166792-94175009	1.27665e-05	yes
knownGene.uc009xhh.2.1.inc	ZMYND11	zinc finger, MYND-type containing 11 (ZMYND11), transcript variant 1	chr10:282780-295010	1.36593e-05	yes
refGene.NM_004911.1.inc	PDIA4	protein disulfide isomerase family A, member 4 (PDIA4)	chr7:148701077-148718135	1.37316e-05	yes
ensGene.ENST00000445852.1	ARID1B	AT rich interactive domain 1B (SWI1-like) (ARID1B), transcript variant 1	chr6:157522204-157529025	1.43625e-05	yes
knownGene.uc004fdi.2.1.inc	CXorf40A	chromosome X open reading frame 40A (CXorf40A), transcript variant 2	chrX:148627176-148628457	1.45986e-05	yes
refGene.NM_006977.1	ZBTB25	zinc finger and BTB domain containing 25 (ZBTB25)	chr14:64953640-64957251	1.48085e-05	yes
knownGene.uc010qke.1.1.inc	NUDT13	nudix (nucleoside diphosphate linked moiety X)-type motif 13 (NUDT13)	chr10:74885200-74890616	1.51345e-05	yes
knownGene.uc011ckz.1.1.inc	TLR3	toll-like receptor 3 (TLR3)	chr4:187003857-187005841	1.51863e-05	yes
knownGene.uc003ilb.2.1.inc	PRMT10	protein arginine methyltransferase 10 (putative) (PRMT10)	chr4:148559829-148579057	1.5843e-05	yes
ensGene.ENST00000339192.1.inc	DNAH10	dynein, axonemal, heavy chain 10 (DNAH10)	chr12:124268496-124297935	1.60577e-05	yes
knownGene.uc002tot.2.1.inc	MYO7B	myosin VIIB (MYO7B)	chr2:128392795-128394926	1.6124e-05	yes
refGene.NM_022039.1.inc	FBXW4	F-box and WD repeat domain containing 4 (FBXW4)	chr10:103371387-103454274	1.63656e-05	yes
knownGene.uc003jkn.2.1.inc	NIPBL	Nipped-B homolog (Drosophila) (NIPBL), transcript variant B	chr5:37051964-37064011	1.70707e-05	yes
ensGene.ENST00000440575.1.inc	ENSP00000398556	Osteopetrosis-associated transmembrane protein 1	chr6:108370499-108385413	1.87108e-05	yes
refGene.NM_015508.1.inc	TIPARP	TCDD-inducible poly(ADP-ribose) polymerase (TIPARP), transcript variant 2	chr3:156395681-156422725	1.98856e-05	yes
knownGene.uc001zwl.2.1.inc	MYEF2	myelin expression factor 2 (MYEF2)	chr15:48446019-48451983	1.99089e-05	yes
refGene.NM_016442.1.inc	ERAP1	endoplasmic reticulum aminopeptidase 1 (ERAP1), transcript variant 1	chr5:96116784-96139347	2.01879e-05	yes
refGene.NM_207163.1.inc	LMOD2	leiomodin 2 (cardiac) (LMOD2)	chr7:123296179-123303122	2.10569e-05	yes
knownGene.uc010cbe.1.1.inc	ORC6	origin recognition complex, subunit 6 (ORC6), transcript variant 1	chr16:46725029-46729576	2.3342e-05	yes
knownGene.uc002wsa.1.1.inc	RALGAPA2	Ral GTPase activating protein, alpha subunit 2 (catalytic) (RALGAPA2)	chr20:20475790-20505082	2.52714e-05	yes
refGene.NM_032380.1.inc	GFM2	G elongation factor, mitochondrial 2 (GFM2), nuclear gene encoding mitochondrial protein, transcript variant 1	chr5:74018308-74054743	2.53598e-05	yes
refGene.NM_020157.1.inc	OTOR	otoraplin (OTOR)	chr20:16729082-16730643	2.69255e-05	yes
refGene.NM_173210.1	TGIF1	TGFB-induced factor homeobox 1 (TGIF1), transcript variant 6	chr18:3456395-3457938	2.71709e-05	yes
ensGene.ENST00000402631.1	MICALL1	MICAL-like 1 (MICALL1)	chr22:38323671-38336837	2.72186e-05	yes
refGene.NM_006360.1	EIF3M	eukaryotic translation initiation factor 3, subunit M (EIF3M)	chr11:32605433-32623945	2.80812e-05	yes
ensGene.ENST00000406423.1.inc	ANKRD54	ankyrin repeat domain 54 (ANKRD54), transcript variant 1	chr22:38228003-38234567	2.86676e-05	yes
refGene.NM_016161.1.inc	A4GNT	alpha-1,4-N-acetylglucosaminyltransferase (A4GNT)	chr3:137843207-137849996	2.91117e-05	yes
knownGene.uc002dmq.2.1.inc	TNRC6A	trinucleotide repeat containing 6A (TNRC6A)	chr16:24816439-24826613	2.98972e-05	yes
refGene.NM_003412.1	ZIC1	Zic family member 1 (ZIC1)	chr3:147127899-147131338	3.15143e-05	yes
knownGene.uc003yor.1.1.inc	ENPP2	ectonucleotide pyrophosphatase/phosphodiesterase 2 (ENPP2), transcript variant 2	chr8:120569907-120599292	3.17754e-05	yes
knownGene.uc010pxw.1.1	MTR	5-methyltetrahydrofolate-homocysteine methyltransferase (MTR)	chr1:236998879-237060944	3.34513e-05	yes
refGene.NM_170696.1.inc	ALDH1A2	aldehyde dehydrogenase 1 family, member A2 (ALDH1A2), transcript variant 2	chr15:58253038-58306452	3.41511e-05	yes
refGene.NM_080391.1	PTP4A2	protein tyrosine phosphatase type IVA, member 2 (PTP4A2), transcript variant 1	chr1:32374452-32384666	3.68873e-05	yes
knownGene.uc003vuv.2.1.inc	UBN2	ubinuclein 2 (UBN2)	chr7:138946040-138958758	3.69186e-05	yes
ensGene.ENST00000370322.1	ENSP00000359346	NADH dehydrogenase (Ubiquinone) 1 beta subcomplex, 8, 19kDa	chr10:102283593-102289255	3.77535e-05	yes
knownGene.uc010xba.1.1.inc	NPC1	Niemann-Pick disease, type C1 (NPC1)	chr18:21120450-21140379	3.7829e-05	yes
ensGene.ENST00000369251.1.inc	MMS22L	MMS22-like, DNA repair protein (MMS22L)	chr6:97599648-97679369	3.80544e-05	yes
knownGene.uc010twu.1.1.inc	BDKRB2	bradykinin receptor B2 (BDKRB2)	chr14:96706854-96707733	3.91814e-05	yes
refGene.NM_001015880.1.inc	PAPSS2	3'-phosphoadenosine 5'-phosphosulfate synthase 2 (PAPSS2), transcript variant 2	chr10:89472872-89504941	4.03549e-05	yes
refGene.NM_001144990.1.inc	KIAA1239	KIAA1239 (KIAA1239)	chr4:37432358-37448317	4.19729e-05	yes
refGene.NM_006183.1.inc	NTS	neurotensin (NTS)	chr12:86268232-86276102	4.2705e-05	yes
refGene.NM_001267.1	CHAD	chondroadherin (CHAD)	chr17:48542658-48546174	4.46034e-05	yes
refGene.NM_030667.1.inc	PTPRO	protein tyrosine phosphatase, receptor type, O (PTPRO), transcript variant 1	chr12:15650192-15739863	4.59303e-05	yes
refGene.NM_178543.1.inc	ENPP7	ectonucleotide pyrophosphatase/phosphodiesterase 7 (ENPP7)	chr17:77705036-77711055	4.70583e-05	yes
ensGene.ENST00000370061.1.inc	NTNG1	netrin G1 (NTNG1), transcript variant 1	chr1:107867026-108023336	4.79201e-05	yes
refGene.NM_000740.1	CHRM3	cholinergic receptor, muscarinic 3 (CHRM3)	chr1:240070751-240072524	5.06183e-05	yes
knownGene.uc011kgy.1.1	CACNA2D1	calcium channel, voltage-dependent, alpha 2/delta subunit 1 (CACNA2D1)	chr7:81579707-81600021	5.27923e-05	yes
refGene.NM_018011.1	ARGLU1	arginine and glutamate rich 1 (ARGLU1)	chr13:107196343-107220267	5.4421e-05	yes
refGene.NM_007312.1.inc	HYAL1	hyaluronoglucosaminidase 1 (HYAL1), transcript variant 1	chr3:50338042-50340258	5.70011e-05	yes
vegaGene.OTTHUMT00000363627.1	OTTHUMP00000219656	Alpha-protein kinase 1	chr4:113298933-113356318	5.8369e-05	yes
knownGene.uc010gpo.2.1	TRAPPC10	trafficking protein particle complex 10 (TRAPPC10)	chr21:45483495-45523412	5.84027e-05	yes
knownGene.uc010dur.1.1	BC171868	cDNA clone IMAGE:9057086.	chr19:6396390-6411920	5.85128e-05	yes
ensGene.ENST00000497933.1.inc	ENSP00000419542	Leucine-rich repeat-containing protein 55	chr11:56949550-56954861	6.01367e-05	yes
knownGene.uc001gxe.2.1.inc	RNPEP	arginyl aminopeptidase (aminopeptidase B) (RNPEP)	chr1:201966594-201974739	6.05948e-05	yes
ensGene.ENST00000360254.1.inc	DISP1	dispatched homolog 1 (Drosophila) (DISP1)	chr1:223116219-223116666	6.08201e-05	yes
ensGene.ENST00000431253.1	ENSP00000410190	Dual 3',5'-cyclic-AMP and -GMP phosphodiesterase 11A	chr2:178494134-178562112	6.13384e-05	yes
knownGene.uc004akt.2.1	VPS13A	vacuolar protein sorting 13 homolog A (S. cerevisiae) (VPS13A), transcript variant C	chr9:79933174-79952468	6.20853e-05	yes
refGene.NM_014223.1	NFYC	nuclear transcription factor Y, gamma (NFYC), transcript variant 2	chr1:41204515-41236500	6.26028e-05	yes
knownGene.uc010afj.2.1	ABCC4	ATP-binding cassette, sub-family C (CFTR/MRP), member 4 (ABCC4), transcript variant 2	chr13:95673828-95714975	6.3746e-05	yes
knownGene.uc001jmp.1.1.inc	JMJD1C	jumonji domain containing 1C (JMJD1C), transcript variant 2	chr10:64973415-64974879	6.8143e-05	yes
refGene.NM_005076.1.inc	CNTN2	contactin 2 (axonal) (CNTN2)	chr1:205027405-205041690	6.91451e-05	yes
knownGene.uc011lug.1.1.inc	PHF2	PHD finger protein 2 (PHF2)	chr9:96415473-96437969	7.22353e-05	yes
refGene.NM_000579.1.inc	CCR5	chemokine (C-C motif) receptor 5 (gene/pseudogene) (CCR5), transcript variant A	chr3:46414498-46415347	7.26805e-05	yes
refGene.NM_001024649.1.inc	CANX	calnexin (CANX), transcript variant 2	chr5:179133264-179151741	7.45509e-05	yes
knownGene.uc001xjb.1.1	MPP5	membrane protein, palmitoylated 5 (MAGUK p55 subfamily member 5) (MPP5)	chr14:67745887-67746262	7.91788e-05	yes
refGene.NM_014228.1.inc	SLC6A7	solute carrier family 6 (neurotransmitter transporter, L-proline), member 7 (SLC6A7)	chr5:149574446-149588989	8.81844e-05	yes
refGene.NM_005300.1.inc	GPR34	G protein-coupled receptor 34 (GPR34), transcript variant 1	chrX:41555000-41555918	9.2621e-05	yes
refGene.NM_178127.1.inc	ANGPTL5	angiopoietin-like 5 (ANGPTL5)	chr11:101762123-101777960	9.43596e-05	yes
knownGene.uc010rwd.1.1	ZC3H12C	zinc finger CCCH-type containing 12C (ZC3H12C)	chr11:110001807-110036462	9.97225e-05	yes
refGene.NM_001164771.1.inc	SLC7A2	solute carrier family 7 (cationic amino acid transporter, y+ system), member 2 (SLC7A2), transcript variant 3	chr8:17400935-17421210	9.97781e-05	yes
refGene.NM_015093.1.inc	TAB2	TGF-beta activated kinase 1/MAP3K7 binding protein 2 (TAB2)	chr6:149699258-149720256	0.0001016	yes
refGene.NM_001973.1	ELK4	ELK4, ETS-domain protein (SRF accessory protein 1) (ELK4), transcript variant a	chr1:205585673-205593010	0.00010365	yes
knownGene.uc002nvc.3.1	LSM14A	LSM14A, SCD6 homolog A (S. cerevisiae) (LSM14A), transcript variant 1	chr19:34706072-34718293	0.000104182	yes
knownGene.uc010pmt.1.1.inc	RC3H1	ring finger and CCCH-type domains 1 (RC3H1)	chr1:173912648-173953649	0.000104204	yes
refGene.NM_005006.1	NDUFS1	NADH dehydrogenase (ubiquinone) Fe-S protein 1, 75kDa (NADH-coenzyme Q reductase) (NDUFS1), nuclear gene encoding mitochondrial protein, transcript variant 1	chr2:206988908-207018402	0.000112505	yes
refGene.NM_000294.1.inc	PHKG2	phosphorylase kinase, gamma 2 (testis) (PHKG2), transcript variant 1	chr16:30762451-30768298	0.000114154	yes
ensGene.ENST00000422026.1.inc	ENSP00000416067	Afadin- and alpha-actinin-binding protein	chr1:85131855-85136487	0.000115549	yes
refGene.NM_153377.1.inc	LRIG3	leucine-rich repeats and immunoglobulin-like domains 3 (LRIG3), transcript variant 2	chr12:59267927-59307809	0.000119526	yes
refGene.NM_001159644.1.inc	MCTP2	multiple C2 domains, transmembrane 2 (MCTP2), transcript variant 3	chr15:94910858-94945230	0.000122226	yes
knownGene.uc010ttz.1.1	NUMB	numb homolog (Drosophila) (NUMB), transcript variant 4	chr14:73743285-73750975	0.00012373	yes
knownGene.uc001dww.1.1.inc	SARS	seryl-tRNA synthetase (SARS), transcript variant 1	chr1:109772080-109780378	0.000124325	yes
knownGene.uc002exh.1.1.inc	NFAT5	nuclear factor of activated T-cells 5, tonicity-responsive (NFAT5), transcript variant 6	chr16:69681041-69711219	0.00012896	yes
refGene.NM_002514.1.inc	NOV	nephroblastoma overexpressed gene (NOV)	chr8:120429004-120435267	0.000130652	yes
knownGene.uc001kht.1.1.inc	BTAF1	BTAF1 RNA polymerase II, B-TFIID transcription factor-associated, 170kDa (Mot1 homolog, S. cerevisiae) (BTAF1)	chr10:93741513-93756173	0.000134815	yes
knownGene.uc010qpj.1.1.inc	COX15	COX15 homolog, cytochrome c oxidase assembly protein (yeast) (COX15), nuclear gene encoding mitochondrial protein, transcript variant 2	chr10:101474412-101483856	0.000139839	yes
refGene.NM_003042.1	SLC6A1	solute carrier family 6 (neurotransmitter transporter, GABA), member 1 (SLC6A1)	chr3:11058897-11078652	0.000144609	yes
refGene.NM_003859.1.inc	DPM1	dolichyl-phosphate mannosyltransferase polypeptide 1, catalytic subunit (DPM1)	chr20:49551746-49574982	0.000148263	yes
knownGene.uc011cxp.1.1.inc	CDKL3	cyclin-dependent kinase-like 3 (CDKL3), transcript variant 1	chr5:133638325-133644327	0.000150484	yes
refGene.NM_000079.1.inc	CHRNA1	cholinergic receptor, nicotinic, alpha 1 (muscle) (CHRNA1), transcript variant 2	chr2:175613310-175624269	0.000152901	yes
knownGene.uc002srm.2.1.inc	CHMP3	charged multivesicular body protein 3 (CHMP3), transcript variant 2	chr2:86831127-86832444	0.000153255	yes
ensGene.ENST00000437168.1.inc	RANBP2	RAN binding protein 2 (RANBP2)	chr2:109347897-109352197	0.000157029	yes
refGene.NM_207391.1	RGS9BP	regulator of G protein signaling 9 binding protein (RGS9BP)	chr19:33167169-33167877	0.000162809	yes
knownGene.uc001dig.3.1	NEXN	nexilin (F actin binding protein) (NEXN), transcript variant 2	chr1:78398990-78408514	0.000164267	yes
ensGene.ENST00000482958.1.inc	BCHE	butyrylcholinesterase (BCHE)	chr3:165547399-165548665	0.000169976	yes
knownGene.uc003pww.2.1.inc	BET3L	BET3 like (S. cerevisiae) (BET3L)	chr6:116818143-116821790	0.000172232	yes
knownGene.uc010iig.1.1.inc	NPFFR2	neuropeptide FF receptor 2 (NPFFR2), transcript variant 3	chr4:73012704-73013439	0.000172833	yes
knownGene.uc011lsg.1.1.inc	ALDH1A1	aldehyde dehydrogenase 1 family, member A1 (ALDH1A1)	chr9:75524564-75540423	0.000180547	yes
knownGene.uc003pmd.2.1	RARS2	arginyl-tRNA synthetase 2, mitochondrial (RARS2), nuclear gene encoding mitochondrial protein	chr6:88224130-88229920	0.000180652	yes
knownGene.uc010lzq.2.1	HEY1	hairy/enhancer-of-split related with YRPW motif 1 (HEY1), transcript variant 2	chr8:80677422-80677980	0.000189469	yes
knownGene.uc010wqk.1.1.inc	HELZ	helicase with zinc finger (HELZ)	chr17:65083191-65186446	0.000194972	yes
refGene.NM_001031692.1	LRRC17	leucine rich repeat containing 17 (LRRC17), transcript variant 1	chr7:102574360-102585054	0.000195304	yes
refGene.NM_005582.1.inc	CD180	CD180 molecule (CD180)	chr5:66478882-66481737	0.000198915	yes
knownGene.uc003apm.3.1	FOXRED2	FAD-dependent oxidoreductase domain containing 2 (FOXRED2), transcript variant 2	chr22:36886054-36894075	0.000200713	yes
ensGene.ENST00000409125.1.inc	GPD2	glycerol-3-phosphate dehydrogenase 2 (mitochondrial) (GPD2), nuclear gene encoding mitochondrial protein, transcript variant 2	chr2:157332644-157352720	0.000205189	yes
vegaGene.OTTHUMT00000360238.1.inc	OTTHUMP00000218035	Condensin complex subunit 3	chr4:17812769-17816561	0.000206614	yes
refGene.NM_001004127.1.inc	ALG11	asparagine-linked glycosylation 11, alpha-1,2-mannosyltransferase homolog (yeast) (ALG11), transcript variant A	chr13:52593151-52602579	0.000207494	yes
refGene.NM_001143781.1	FKBP11	FK506 binding protein 11, 19 kDa (FKBP11), transcript variant 2	chr12:49315766-49318016	0.000208757	yes
refGene.NM_001135745.1.inc	ALS2	amyotrophic lateral sclerosis 2 (juvenile) (ALS2), transcript variant 2	chr2:202625642-202632009	0.000208948	yes
ensGene.ENST00000417286.1.inc	CAMSAP1	calmodulin regulated spectrin-associated protein 1 (CAMSAP1)	chr9:138714424-138714787	0.000209422	yes
knownGene.uc001iuy.2.1.inc	KIAA1462	KIAA1462 (KIAA1462)	chr10:30336477-30336714	0.000210287	yes
knownGene.uc002ega.2.1.inc	PAPD5	PAP associated domain containing 5 (PAPD5), transcript variant 1	chr16:50249995-50263092	0.00021424	yes
knownGene.uc010ywm.1.1.inc	SLC5A7	solute carrier family 5 (choline transporter), member 7 (SLC5A7)	chr2:108622603-108627218	0.000220226	yes
knownGene.uc001syn.2.1.inc	E2F7	E2F transcription factor 7 (E2F7)	chr12:77439878-77458331	0.0002213	yes
knownGene.uc010kcc.2.1	RRAGD	Ras-related GTP binding D (RRAGD)	chr6:90077774-90090077	0.000221744	yes
vegaGene.OTTHUMT00000369301.1.inc	RAD17	RAD17 homolog (S. pombe) (RAD17), transcript variant 8	chr5:68688989-68695947	0.000226733	yes
knownGene.uc003iun.2.1.inc	WDR17	WD repeat domain 17 (WDR17), transcript variant 1	chr4:177073088-177098766	0.000228523	yes
knownGene.uc011mic.1.1.inc	SHROOM2	shroom family member 2 (SHROOM2)	chrX:9905216-9914842	0.000229992	yes
ensGene.ENST00000434753.1.inc	ENSP00000395230	E3 ubiquitin-protein ligase XIAP	chrX:123019557-123019935	0.000231319	yes
knownGene.uc010qix.1.1.inc	SLC25A16	solute carrier family 25 (mitochondrial carrier; Graves disease autoantigen), member 16 (SLC25A16), nuclear gene encoding mitochondrial protein	chr10:70243245-70253289	0.000232229	yes
refGene.NM_000730.1.inc	CCKAR	cholecystokinin A receptor (CCKAR)	chr4:26483385-26491092	0.000241733	yes
ensGene.ENST00000406563.1.inc	TFEB	transcription factor EB (TFEB), transcript variant 2	chr6:41652435-41657492	0.000241796	yes
ensGene.ENST00000395174.1.inc	RBM5	RNA binding motif protein 5 (RBM5), transcript variant 1	chr3:50131165-50131306	0.00024476	yes
refGene.NM_001171990.1.inc	C5orf35	chromosome 5 open reading frame 35 (C5orf35), transcript variant 2	chr5:56205553-56210716	0.000256715	yes
ensGene.ENST00000436341.1.inc	MFNG	MFNG O-fucosylpeptide 3-beta-N-acetylglucosaminyltransferase (MFNG), transcript variant 2	chr22:37870639-37876236	0.000261737	yes
knownGene.uc009zln.2.1	ACCN2	amiloride-sensitive cation channel 2, neuronal (ACCN2), transcript variant 2	chr12:50471064-50475432	0.000283793	yes
knownGene.uc001xkb.2.1.inc	ZFYVE26	zinc finger, FYVE domain containing 26 (ZFYVE26)	chr14:68219081-68228112	0.000288443	yes
ensGene.ENST00000423894.1.inc	CMC1	COX assembly mitochondrial protein homolog (S. cerevisiae) (CMC1), nuclear gene encoding mitochondrial protein	chr3:28357825-28361099	0.000294676	yes
ensGene.ENST00000459813.1.inc	KIDINS220	kinase D-interacting substrate, 220kDa (KIDINS220)	chr2:8890271-8891767	0.000294881	yes
refGene.NM_001946.1	DUSP6	dual specificity phosphatase 6 (DUSP6), transcript variant 1	chr12:89743030-89745816	0.000299395	yes
refGene.NM_006356.1	ATP5H	ATP synthase, H+ transporting, mitochondrial Fo complex, subunit d (ATP5H), nuclear gene encoding mitochondrial protein, transcript variant 1	chr17:73035026-73038745	0.000305623	yes
refGene.NM_182899.1.inc	CREB5	cAMP responsive element binding protein 5 (CREB5), transcript variant 3	chr7:28547304-28858755	0.00031039	yes
knownGene.uc001kpq.1.1	GOT1	glutamic-oxaloacetic transaminase 1, soluble (aspartate aminotransferase 1) (GOT1)	chr10:101157303-101163323	0.000329662	yes
refGene.NM_001008726.1.inc	WDR89	WD repeat domain 89 (WDR89), transcript variant 1	chr14:64065610-64066546	0.000333341	yes
refGene.NM_172201.1.inc	KCNE2	potassium voltage-gated channel, Isk-related family, member 2 (KCNE2)	chr21:35742813-35743113	0.000338524	yes
refGene.NM_032334.1.inc	UTP23	UTP23, small subunit (SSU) processome component, homolog (yeast) (UTP23)	chr8:117778917-117784006	0.000357967	yes
knownGene.uc001flx.1.1	GON4L	gon-4-like (C. elegans) (GON4L), transcript variant 1	chr1:155720374-155721635	0.000360118	yes
knownGene.uc011dxx.1.1.inc	BAI3	brain-specific angiogenesis inhibitor 3 (BAI3)	chr6:69943299-70092800	0.000362599	yes
ensGene.ENST00000429115.1	WDR53	WD repeat domain 53 (WDR53)	chr3:196281081-196281675	0.000365702	yes
vegaGene.OTTHUMT00000364507.1.inc	ADH4	alcohol dehydrogenase 4 (class II), pi polypeptide (ADH4)	chr4:100052672-100057655	0.000366246	yes
refGene.NM_001167741.1.inc	MTX3	metaxin 3 (MTX3), transcript variant 1	chr5:79279581-79285037	0.000377024	yes
knownGene.uc001bvx.1.1	YARS	tyrosyl-tRNA synthetase (YARS)	chr1:33241581-33246741	0.000382674	yes
refGene.NM_201542.1.inc	MED8	mediator complex subunit 8 (MED8), transcript variant 1	chr1:43851661-43854027	0.0003848	yes
ensGene.ENST00000438913.1	ENSP00000407975	Oxysterol-binding protein	chr12:76749668-76763053	0.000384914	yes
refGene.NM_144650.1.inc	ADHFE1	alcohol dehydrogenase, iron containing, 1 (ADHFE1), nuclear gene encoding mitochondrial protein	chr8:67355073-67372646	0.000389733	yes
ensGene.ENST00000399547.1.inc	SLC46A3	solute carrier family 46, member 3 (SLC46A3), transcript variant 2	chr13:29286823-29287561	0.000393071	yes
knownGene.uc002igz.3.1.inc	C17orf104	chromosome 17 open reading frame 104 (C17orf104)	chr17:42743975-42745559	0.000397286	yes
vegaGene.OTTHUMT00000368886.1.inc	IQGAP2	IQ motif containing GTPase activating protein 2 (IQGAP2)	chr5:75906846-75906993	0.00040179	yes
knownGene.uc004akn.2.1.inc	PRUNE2	prune homolog 2 (Drosophila) (PRUNE2)	chr9:79438601-79469082	0.000404066	yes
ensGene.ENST00000424374.1.inc	C3orf64	chromosome 3 open reading frame 64 (C3orf64)	chr3:69056926-69058958	0.000406077	yes
refGene.NM_000373.1.inc	UMPS	uridine monophosphate synthetase (UMPS), transcript variant 1	chr3:124449462-124462787	0.000414909	yes
knownGene.uc003zgx.3.1	DMRT2	doublesex and mab-3 related transcription factor 2 (DMRT2), transcript variant 2	chr9:1056286-1057273	0.000420702	yes
vegaGene.OTTHUMT00000366341.1.inc	OTTHUMP00000220828	Methionine synthase reductase	chr5:7870919-7871036	0.000430343	yes
refGene.NM_052990.1.inc	IFT122	intraflagellar transport 122 homolog (Chlamydomonas) (IFT122), transcript variant 4	chr3:129183556-129236433	0.000431975	yes
refGene.NM_032424.1	KIAA1826	KIAA1826 (KIAA1826)	chr11:105880261-105881644	0.000433096	yes
refGene.NM_018376.1.inc	NIPSNAP3B	nipsnap homolog 3B (C. elegans) (NIPSNAP3B)	chr9:107528617-107535282	0.000448778	yes
knownGene.uc002vkr.2.1	STK16	serine/threonine kinase 16 (STK16), transcript variant 1	chr2:220111493-220113281	0.000455255	yes
knownGene.uc010ozr.1.1.inc	BCL9	B-cell CLL/lymphoma 9 (BCL9)	chr1:147087666-147096355	0.000456362	yes
refGene.NM_003921.1.inc	BCL10	B-cell CLL/lymphoma 10 (BCL10)	chr1:85733378-85736577	0.000467404	yes
refGene.NM_001042403.1	USP44	ubiquitin specific peptidase 44 (USP44), transcript variant 2	chr12:95911929-95928032	0.000478056	yes
knownGene.uc010mat.1.1.inc	TMEM67	transmembrane protein 67 (TMEM67), transcript variant 1	chr8:94770779-94798554	0.000482258	yes
ensGene.ENST00000465756.1.inc	ACAD11	acyl-CoA dehydrogenase family, member 11 (ACAD11)	chr3:132418896-132438614	0.000486625	yes
refGene.NM_001130846.1	AIFM1	apoptosis-inducing factor, mitochondrion-associated, 1 (AIFM1), transcript variant 4	chrX:129263531-129271071	0.000487132	yes
refGene.NM_004767.1.inc	GPR37L1	G protein-coupled receptor 37 like 1 (GPR37L1)	chr1:202092235-202097540	0.000499277	yes
ensGene.ENST00000493412.1.inc	DMD	dystrophin (DMD), transcript variant Dp427c	chrX:32361280-32366588	0.000501744	yes
refGene.NM_032991.1.inc	CASP3	caspase 3, apoptosis-related cysteine peptidase (CASP3), transcript variant beta	chr4:185550506-185556544	0.000553395	yes
ensGene.ENST00000372135.1.inc	ENSP00000361208	Uroporphyrinogen decarboxylase	chr1:45478615-45479691	0.000565401	yes
refGene.NM_005221.1	DLX5	distal-less homeobox 5 (DLX5)	chr7:96650047-96653935	0.000566588	yes
refGene.NM_032402.1.inc	PCDHGC3	protocadherin gamma subfamily C, 3 (PCDHGC3), transcript variant 2	chr5:140855941-140858017	0.000567798	yes
knownGene.uc003ien.2.1.inc	KIAA1109	KIAA1109 (KIAA1109)	chr4:123260463-123265685	0.000572431	yes
ensGene.ENST00000374768.1.inc	PARD3	par-3 partitioning defective 3 homolog (C. elegans) (PARD3), transcript variant 1	chr10:34636938-34649154	0.000577747	yes
ensGene.ENST00000450791.1.inc	ENSP00000410378	Golgin subfamily A member 3	chr12:133351807-133385099	0.00059281	yes
refGene.NM_001008489.1.inc	PHOSPHO2	phosphatase, orphan 2 (PHOSPHO2), transcript variant 2	chr2:170557553-170558135	0.00059714	yes
knownGene.uc001svd.1.1.inc	BEST3	bestrophin 3 (BEST3), transcript variant 1	chr12:70065227-70091461	0.000603349	yes
knownGene.uc001rxt.2.1.inc	LETMD1	LETM1 domain containing 1 (LETMD1), nuclear gene encoding mitochondrial protein, transcript variant 1	chr12:51450180-51453184	0.000632673	yes
knownGene.uc001yba.1.1.inc	GOLGA5	golgin A5 (GOLGA5)	chr14:93299580-93305711	0.000672686	yes
ensGene.ENST00000415498.1.inc	PNPLA8	patatin-like phospholipase domain containing 8 (PNPLA8), transcript variant 1	chr7:108155785-108155920	0.000676196	yes
refGene.NM_182483.1.inc	NSFL1C	NSFL1 (p97) cofactor (p47) (NSFL1C), transcript variant 1	chr20:1424471-1435644	0.00068476	yes
ensGene.ENST00000374208.1	AIM1L	absent in melanoma 1-like (AIM1L)	chr1:26648458-26650729	0.000687361	yes
vegaGene.OTTHUMT00000367127.1	OTTHUMP00000221194	39S ribosomal protein L27, mitochondrial	chr17:48445452-48447822	0.000692417	yes
refGene.NM_012255.1.inc	XRN2	5'-3' exoribonuclease 2 (XRN2)	chr20:21307209-21349212	0.000711576	yes
knownGene.uc011lmm.1.1	MPDZ	multiple PDZ domain protein (MPDZ)	chr9:13106963-13162724	0.000731342	yes
ensGene.ENST00000395282.1.inc	LIN54	lin-54 homolog (C. elegans) (LIN54), transcript variant 2	chr4:83905337-83905925	0.000744784	yes
ensGene.ENST00000394823.1	PPP3CB	protein phosphatase 3, catalytic subunit, beta isozyme (PPP3CB), transcript variant 1	chr10:75197999-75227407	0.000754182	yes
refGene.NM_006554.1.inc	MTX2	metaxin 2 (MTX2), nuclear gene encoding mitochondrial protein, transcript variant 1	chr2:177161625-177202314	0.000772256	yes
ensGene.ENST00000450262.1.inc	TSHZ2	teashirt zinc finger homeobox 2 (TSHZ2), transcript variant 1	chr20:51871575-51872829	0.000804674	yes
refGene.NM_203404.1.inc	AMPD2	adenosine monophosphate deaminase 2 (AMPD2), transcript variant 3	chr1:110168941-110173397	0.00080997	yes
refGene.NM_018359.1.inc	UFSP2	UFM1-specific peptidase 2 (UFSP2), transcript variant 1	chr4:186324701-186339865	0.00081276	yes
refGene.NM_001001850.1.inc	STX19	syntaxin 19 (STX19)	chr3:93733315-93734026	0.00081923	yes
knownGene.uc002heb.1.1.inc	TAOK1	TAO kinase 1 (TAOK1), transcript variant 2	chr17:27809290-27837908	0.000829274	yes
knownGene.uc010qrg.1.1	SHOC2	soc-2 suppressor of clear homolog (C. elegans) (SHOC2)	chr10:112764474-112771576	0.000842612	yes
knownGene.uc001neg.2.1.inc	DDB2	damage-specific DNA binding protein 2, 48kDa (DDB2)	chr11:47254400-47259700	0.000842705	yes
knownGene.uc002vix.2.1.inc	STK36	serine/threonine kinase 36 (STK36), transcript variant 1	chr2:219562640-219566624	0.000856595	yes
refGene.NM_005447.1.inc	RASSF9	Ras association (RalGDS/AF-6) domain family (N-terminal) member 9 (RASSF9)	chr12:86198608-86199658	0.000864727	yes
ensGene.ENST00000450939.1.inc	L3MBTL2	l(3)mbt-like 2 (Drosophila) (L3MBTL2)	chr22:41605768-41616791	0.000895283	yes
knownGene.uc010pmz.1.1.inc	TNR	tenascin R (restrictin, janusin) (TNR)	chr1:175365828-175375742	0.000898093	yes
ensGene.ENST00000367608.1.inc	GPR126	G protein-coupled receptor 126 (GPR126), transcript variant a2	chr6:142729298-142759440	0.000904079	yes
refGene.NM_023034.1	WHSC1L1	Wolf-Hirschhorn syndrome candidate 1-like 1 (WHSC1L1), transcript variant long	chr8:38133158-38205689	0.000907521	yes
knownGene.uc002und.2.1	TTN	titin (TTN), transcript variant N2-B	chr2:179664209-179669369	0.000924392	yes
knownGene.uc003cda.1.1.inc	THRB	thyroid hormone receptor, beta (THRB), transcript variant 1	chr3:24193922-24206803	0.000949132	yes
vegaGene.OTTHUMT00000371635.1.inc	CCDC99	coiled-coil domain containing 99 (CCDC99)	chr5:169015438-169017765	0.000954491	yes
ensGene.ENST00000458054.1.inc	SLC39A10	solute carrier family 39 (zinc transporter), member 10 (SLC39A10), transcript variant 1	chr2:196544802-196545108	0.000955354	yes
ensGene.ENST00000402522.1.inc	TBC1D1	TBC1 (tre-2/USP6, BUB2, cdc16) domain family, member 1 (TBC1D1), transcript variant 1	chr4:37903758-37904109	0.000960412	yes
knownGene.uc001grr.1.1.inc	HMCN1	hemicentin 1 (HMCN1)	chr1:185934965-185959561	0.000974747	yes
ensGene.ENST00000407040.1.inc	ENSP00000384423	Putative ribosomal RNA methyltransferase 2	chr7:2274801-2275170	0.000990542	yes
knownGene.uc010wkv.1.1.inc	NPEPPS	aminopeptidase puromycin sensitive (NPEPPS)	chr17:45673771-45699145	0.00100896	yes
refGene.NM_001136495.1.inc	C1orf198	chromosome 1 open reading frame 198 (C1orf198), transcript variant 3	chr1:230979099-230979579	0.00102943	yes
knownGene.uc011ckb.1.1.inc	GALNT7	UDP-N-acetyl-alpha-D-galactosamine:polypeptide N-acetylgalactosaminyltransferase 7 (GalNAc-T7) (GALNT7)	chr4:174216590-174242739	0.00104347	yes
knownGene.uc009zvv.2.1	BRAP	BRCA1 associated protein (BRAP)	chr12:112082002-112121103	0.0010443	yes
knownGene.uc001pxe.1.1	POU2F3	POU class 2 homeobox 3 (POU2F3), transcript variant 1	chr11:120176370-120189101	0.00105509	yes
refGene.NM_001127644.1	GABRA1	gamma-aminobutyric acid (GABA) A receptor, alpha 1 (GABRA1), transcript variant 3	chr5:161277816-161324428	0.00107153	yes
ensGene.ENST00000378878.1.inc	ENSP00000368156	Inactive serine protease PAMR1	chr11:35454026-35461236	0.0011679	yes
knownGene.uc001lfo.1.1	FGFR2	fibroblast growth factor receptor 2 (FGFR2), transcript variant 3	chr10:123276963-123353388	0.00117163	yes
knownGene.uc009xyb.2.1.inc	NRAP	nebulin-related anchoring protein (NRAP), transcript variant 1	chr10:115349463-115385838	0.00118006	yes
knownGene.uc001igs.1.1.inc	PITRM1	pitrilysin metallopeptidase 1 (PITRM1), nuclear gene encoding mitochondrial protein, transcript variant 2	chr10:3180264-3182922	0.00121452	yes
knownGene.uc010qql.1.1	TMEM180	transmembrane protein 180 (TMEM180)	chr10:104231138-104235741	0.00122731	yes
refGene.NM_000910.1	NPY2R	neuropeptide Y receptor Y2 (NPY2R)	chr4:156135091-156136237	0.00123705	yes
refGene.NM_172238.1	TFAP2D	transcription factor AP-2 delta (activating enhancer binding protein 2 delta) (TFAP2D)	chr6:50681768-50740577	0.00123836	yes
knownGene.uc002kto.2.1.inc	ABHD3	abhydrolase domain containing 3 (ABHD3)	chr18:19282317-19284575	0.0012635	yes
knownGene.uc004aud.2.1	BARX1	BARX homeobox 1 (BARX1)	chr9:96714445-96715230	0.00129194	yes
vegaGene.OTTHUMT00000372498.1.inc	WDR36	WD repeat domain 36 (WDR36)	chr5:110432850-110439514	0.00129326	yes
knownGene.uc010xau.1.1.inc	C18orf8	chromosome 18 open reading frame 8 (C18orf8)	chr18:21095933-21100270	0.00129417	yes
knownGene.uc002ujj.2.1.inc	CHN1	chimerin (chimaerin) 1 (CHN1), transcript variant 2	chr2:175664912-175677178	0.00130462	yes
refGene.NM_178129.1.inc	P2RY8	purinergic receptor P2Y, G-protein coupled, 8 (P2RY8)	chrX:1584479-1585343	0.00130482	yes
refGene.NM_020345.1	NKIRAS1	NFKB inhibitor interacting Ras-like 1 (NKIRAS1)	chr3:23934585-23952395	0.00130669	yes
ensGene.ENST00000414996.1	MTMR14	myotubularin related protein 14 (MTMR14), transcript variant 2	chr3:9710445-9712820	0.00131343	yes
knownGene.uc003muc.2.1	SERPINB1	serpin peptidase inhibitor, clade B (ovalbumin), member 1 (SERPINB1)	chr6:2833841-2836455	0.00133219	yes
vegaGene.OTTHUMT00000363424.1.inc	OTTHUMP00000219579	DNA damage-inducible transcript 4-like protein	chr4:101109067-101111104	0.00135418	yes
refGene.NM_002677.1	PMP2	peripheral myelin protein 2 (PMP2)	chr8:82355632-82359621	0.00138892	yes
refGene.NM_022826.1.inc	2013-03-07	membrane-associated ring finger (C3HC4) 7 (MARCH7)	chr2:160599628-160619402	0.00139807	yes
refGene.NM_006714.1.inc	SMPDL3A	sphingomyelin phosphodiesterase, acid-like 3A (SMPDL3A)	chr6:123116844-123130418	0.00139871	yes
refGene.NM_001689.1.inc	ATP5G3	ATP synthase, H+ transporting, mitochondrial Fo complex, subunit C3 (subunit 9) (ATP5G3), nuclear gene encoding mitochondrial protein, transcript variant 2	chr2:176043057-176044903	0.00139928	yes
knownGene.uc003igf.2.1	LARP1B	La ribonucleoprotein domain family, member 1B (LARP1B), transcript variant 1	chr4:129121801-129131208	0.00139946	yes
ensGene.ENST00000296126.1.inc	WDR43	WD repeat domain 43 (WDR43)	chr2:29135567-29147983	0.00143257	yes
refGene.NM_001024680.1.inc	FBXO48	F-box protein 48 (FBXO48)	chr2:68691385-68692232	0.00143583	yes
refGene.NM_181783.1	TMTC3	transmembrane and tetratricopeptide repeat containing 3 (TMTC3)	chr12:88542092-88589426	0.00147115	yes
knownGene.uc011lmy.1.1.inc	SH3GL2	SH3-domain GRB2-like 2 (SH3GL2)	chr9:17786422-17795651	0.00148637	yes
refGene.NM_001008894.1	NIPA2	non imprinted in Prader-Willi/Angelman syndrome 2 (NIPA2), transcript variant 4	chr15:23006220-23021336	0.00155618	yes
ensGene.ENST00000438776.1	LRIG2	leucine-rich repeats and immunoglobulin-like domains 2 (LRIG2)	chr1:113652922-113666723	0.00157901	yes
knownGene.uc010pnj.1.1.inc	SOAT1	sterol O-acyltransferase 1 (SOAT1), nuclear gene encoding mitochondrial protein, transcript variant 1	chr1:179312013-179320570	0.00161555	yes
knownGene.uc003eww.3.1.inc	CP	ceruloplasmin (ferroxidase) (CP)	chr3:148895629-148897408	0.00162454	yes
knownGene.uc002nsp.2.1.inc	CCNE1	cyclin E1 (CCNE1)	chr19:30313001-30314639	0.00162811	yes
refGene.NM_017902.1.inc	HIF1AN	hypoxia inducible factor 1, alpha subunit inhibitor (HIF1AN)	chr10:102295820-102306947	0.00164023	yes
knownGene.uc010uik.1.1.inc	USP3	ubiquitin specific peptidase 3 (USP3)	chr15:63862698-63882944	0.00164587	yes
knownGene.uc011cgl.1.1.inc	TRPC3	transient receptor potential cation channel, subfamily C, member 3 (TRPC3), transcript variant 2	chr4:122803539-122836093	0.00166389	yes
knownGene.uc001bzw.1.1	COL8A2	collagen, type VIII, alpha 2 (COL8A2)	chr1:36563169-36565086	0.0017477	yes
ensGene.ENST00000439036.1.inc	MAP2K5	mitogen-activated protein kinase kinase 5 (MAP2K5), transcript variant 2	chr15:67855673-67923232	0.00179033	yes
refGene.NM_001005474.1	NFKBIZ	nuclear factor of kappa light polypeptide gene enhancer in B-cells inhibitor, zeta (NFKBIZ), transcript variant 2	chr3:101570939-101578215	0.00179084	yes
knownGene.uc001tlg.1.1	APPL2	adaptor protein, phosphotyrosine interaction, PH domain and leucine zipper containing 2 (APPL2), transcript variant 1	chr12:105568091-105593275	0.00180249	yes
refGene.NM_004673.1	ANGPTL1	angiopoietin-like 1 (ANGPTL1)	chr1:178820263-178834911	0.00180735	yes
refGene.NM_015959.1	TMX2	thioredoxin-related transmembrane protein 2 (TMX2), transcript variant 1	chr11:57480090-57507717	0.00180903	yes
knownGene.uc009wwg.2.1.inc	CENPL	centromere protein L (CENPL), transcript variant 1	chr1:173769648-173772622	0.00180905	yes
knownGene.uc010zzi.1.1	TFAP2C	transcription factor AP-2 gamma (activating enhancer binding protein 2 gamma) (TFAP2C)	chr20:55206719-55213069	0.00182131	yes
refGene.NM_007218.1.inc	RNF139	ring finger protein 139 (RNF139)	chr8:125498088-125499687	0.00183386	yes
refGene.NM_025054.1.inc	VCPIP1	valosin containing protein (p97)/p47 complex interacting protein 1 (VCPIP1)	chr8:67547101-67578827	0.0018477	yes
ensGene.ENST00000332536.1.inc	ENSP00000328876	BAI1-associated protein 2-like 2, isoform CRA_b	chr22:38493056-38505200	0.00185172	yes
ensGene.ENST00000437205.1.inc	ENSP00000403510	Multidrug resistance-associated protein 5	chr3:183696305-183707159	0.0018629	yes
ensGene.ENST00000453197.1.inc	GGNBP2	gametogenetin binding protein 2 (GGNBP2)	chr17:34901657-34934554	0.00189311	yes
knownGene.uc010nlr.1.1.inc	SLC16A2	solute carrier family 16, member 2 (monocarboxylic acid transporter 8) (SLC16A2)	chrX:73744419-73751197	0.00194031	yes
refGene.NM_001159704.1	FHL1	four and a half LIM domains 1 (FHL1), transcript variant 4	chrX:135288591-135292184	0.00196591	yes
refGene.NM_005005.1.inc	NDUFB9	NADH dehydrogenase (ubiquinone) 1 beta subcomplex, 9, 22kDa (NDUFB9), nuclear gene encoding mitochondrial protein	chr8:125551481-125562079	0.00196691	yes
knownGene.uc010dok.1.1.inc	ZBTB7C	zinc finger and BTB domain containing 7C (ZBTB7C)	chr18:45566407-45567490	0.00201553	yes
knownGene.uc010oty.1.1.inc	RWDD3	RWD domain containing 3 (RWDD3), transcript variant 2	chr1:95709780-95710215	0.00205544	yes
refGene.NM_001017524.1.inc	SIRT3	sirtuin 3 (SIRT3), nuclear gene encoding mitochondrial protein, transcript variant 2	chr11:218885-233187	0.0020581	yes
refGene.NM_001825.1	CKMT2	creatine kinase, mitochondrial 2 (sarcomeric) (CKMT2), nuclear gene encoding mitochondrial protein, transcript variant 1	chr5:80546951-80562077	0.00206593	yes
vegaGene.OTTHUMT00000362113.1.inc	OTTHUMP00000218900	F-box only protein 8	chr4:175162327-175184189	0.00207617	yes
ensGene.ENST00000409263.1	FCHSD2	FCH and double SH3 domains 2 (FCHSD2)	chr11:72549835-72554204	0.00208945	yes
refGene.NM_145266.1	NUDCD2	NudC domain containing 2 (NUDCD2)	chr5:162880972-162887056	0.00208972	yes
knownGene.uc010zei.1.1.inc	ZAK	sterile alpha motif and leucine zipper containing kinase AZK (ZAK), transcript variant 1	chr2:174052344-174086153	0.00209329	yes
knownGene.uc001mtk.2.1	RCN1	reticulocalbin 1, EF-hand calcium binding domain (RCN1)	chr11:32119945-32126018	0.00216572	yes
refGene.NM_000134.1.inc	FABP2	fatty acid binding protein 2, intestinal (FABP2)	chr4:120240234-120243218	0.00216977	yes
knownGene.uc010iwu.1.1	C5orf44	chromosome 5 open reading frame 44 (C5orf44), transcript variant 4, non-coding RNA.	chr5:64925414-64926167	0.00225055	yes
knownGene.uc003bjm.1.1.inc	MOV10L1	Mov10l1, Moloney leukemia virus 10-like 1, homolog (mouse) (MOV10L1), transcript variant 4	chr22:50591488-50596632	0.00230414	yes
refGene.NM_015879.1	ST8SIA3	ST8 alpha-N-acetyl-neuraminide alpha-2,8-sialyltransferase 3 (ST8SIA3)	chr18:55020077-55027508	0.00232328	yes
knownGene.uc010xrn.1.1.inc	ZNF507	zinc finger protein 507 (ZNF507), transcript variant 2	chr19:32843970-32847524	0.00235165	yes
ensGene.ENST00000438843.1.inc	CASP10	caspase 10, apoptosis-related cysteine peptidase (CASP10), transcript variant 3	chr2:202050533-202050824	0.00236667	yes
knownGene.uc004ajm.1.1.inc	TRPM6	transient receptor potential cation channel, subfamily M, member 6 (TRPM6), transcript variant b	chr9:77397598-77416851	0.00241455	yes
ensGene.ENST00000443607.1.inc	NFKBIE	nuclear factor of kappa light polypeptide gene enhancer in B-cells inhibitor, epsilon (NFKBIE)	chr6:44226985-44227989	0.0024242	yes
knownGene.uc001jlu.1.1.inc	ARID5B	AT rich interactive domain 5B (MRF1-like) (ARID5B), transcript variant 1	chr10:63810708-63845593	0.00244878	yes
knownGene.uc010lsp.1.1	LONRF1	LON peptidase N-terminal domain and ring finger 1 (LONRF1)	chr8:12580604-12594562	0.00249258	yes
ensGene.ENST00000367205.1.inc	CNKSR3	CNKSR family member 3 (CNKSR3)	chr6:154743642-154751704	0.00250184	yes
ensGene.ENST00000372373.1	ENSP00000361448	DNA-directed RNA polymerases I and III subunit RPAC1	chr6:43487452-43489038	0.00258749	yes
refGene.NM_002137.1	HNRNPA2B1	heterogeneous nuclear ribonucleoprotein A2/B1 (HNRNPA2B1), transcript variant A2	chr7:26232135-26240197	0.00265088	yes
ensGene.ENST00000392276.1	C19orf12	chromosome 19 open reading frame 12 (C19orf12), transcript variant 1	chr19:30193618-30193852	0.00267555	yes
knownGene.uc010sbg.1.1	STT3A	STT3, subunit of the oligosaccharyltransferase complex, homolog A (S. cerevisiae) (STT3A)	chr11:125472702-125490705	0.00270647	yes
ensGene.ENST00000330736.1.inc	ANKRD11	ankyrin repeat domain 11 (ANKRD11), transcript variant 2	chr16:89350156-89351623	0.00271959	yes
vegaGene.OTTHUMT00000364604.1.inc	INPP4B	inositol polyphosphate-4-phosphatase, type II, 105kDa (INPP4B), transcript variant 2	chr4:143350329-143352400	0.00274809	yes
refGene.NM_032175.1.inc	UTP15	UTP15, U3 small nucleolar ribonucleoprotein, homolog (S. cerevisiae) (UTP15)	chr5:72864122-72875766	0.00275407	yes
knownGene.uc010skn.1.1.inc	PDZRN4	PDZ domain containing ring finger 4 (PDZRN4), transcript variant 1	chr12:41900260-41967443	0.00276581	yes
refGene.NM_001003716.1.inc	RECQL5	RecQ protein-like 5 (RECQL5), transcript variant 3	chr17:73654416-73662514	0.00281678	yes
refGene.NM_024775.1.inc	GEMIN6	gem (nuclear organelle) associated protein 6 (GEMIN6)	chr2:39006180-39008986	0.00291831	yes
refGene.NM_014717.1	ZNF536	zinc finger protein 536 (ZNF536)	chr19:30934469-31048071	0.00292583	yes
refGene.NM_001146278.1.inc	NCEH1	neutral cholesterol ester hydrolase 1 (NCEH1), transcript variant 4	chr3:172351345-172353834	0.00294596	yes
knownGene.uc003xet.1.1	EBF2	early B-cell factor 2 (EBF2)	chr8:25890596-25902375	0.00295218	yes
vegaGene.OTTHUMT00000372330.1.inc	TMEM173	Transmembrane protein 173	chr5:138861079-138861268	0.00295905	yes
refGene.NM_001160094.1.inc	ACOT13	acyl-CoA thioesterase 13 (ACOT13), transcript variant 2	chr6:24698131-24701810	0.00296997	yes
knownGene.uc010mrn.2.1	PTCH1	patched 1 (PTCH1), transcript variant 1b	chr9:98209193-98211530	0.00307194	yes
knownGene.uc011con.1.1.inc	AGXT2	alanine--glyoxylate aminotransferase 2 (AGXT2), nuclear gene encoding mitochondrial protein	chr5:35033573-35039472	0.00308057	yes
knownGene.uc010cbz.2.1.inc	FTO	fat mass and obesity associated (FTO)	chr16:53922851-54145797	0.00308396	yes
ensGene.ENST00000450693.1.inc	TMEM212	transmembrane protein 212 (TMEM212)	chr3:171569789-171571637	0.00308474	yes
knownGene.uc011ees.1.1.inc	C6orf211	chromosome 6 open reading frame 211 (C6orf211)	chr6:151785648-151790149	0.00323891	yes
refGene.NM_015155.1.inc	LARP4B	La ribonucleoprotein domain family, member 4B (LARP4B)	chr10:859084-910132	0.00328539	yes
knownGene.uc010bcr.2.1.inc	PLA2G4F	phospholipase A2, group IVF (PLA2G4F), transcript variant 1	chr15:42434361-42442042	0.0033382	yes
knownGene.uc001dpy.2.1.inc	BCAR3	breast cancer anti-estrogen resistance 3 (BCAR3)	chr1:94032875-94054970	0.00334106	yes
refGene.NM_176798.1.inc	P2RY6	pyrimidinergic receptor P2Y, G-protein coupled, 6 (P2RY6), transcript variant 2	chr11:73007659-73008454	0.00335249	yes
knownGene.uc010tuw.1.1.inc	DLST	dihydrolipoamide S-succinyltransferase (E2 component of 2-oxo-glutarate complex) (DLST), nuclear gene encoding mitochondrial protein, transcript variant 1	chr14:75357794-75368925	0.0034297	yes
ensGene.ENST00000366644.1.inc	C1orf124	chromosome 1 open reading frame 124 (C1orf124), transcript variant 2	chr1:231483587-231488456	0.00345781	yes
refGene.NM_001172818.1.inc	PGM1	phosphoglucomutase 1 (PGM1), transcript variant 2	chr1:64089305-64120053	0.00347725	yes
knownGene.uc010bjz.1.1	CYP1A1	cytochrome P450, family 1, subfamily A, polypeptide 1 (CYP1A1)	chr15:75013303-75014646	0.00351736	yes
knownGene.uc003qst.2.1	TCP1	t-complex 1 (TCP1), transcript variant 2	chr6:160200076-160205097	0.00353644	yes
knownGene.uc011cdw.1.1	SMARCAD1	SWI/SNF-related, matrix-associated actin-dependent regulator of chromatin, subfamily a, containing DEAD/H box 1 (SMARCAD1), transcript variant 1	chr4:95185866-95210685	0.00355122	yes
ensGene.ENST00000406768.1	ENSP00000385948	Presenilin-1 CTF12	chr14:73637693-73685997	0.00360566	yes
knownGene.uc001rlt.2.1	KIF21A	kinesin family member 21A (KIF21A), transcript variant 3	chr12:39688225-39703524	0.0036105	yes
ensGene.ENST00000435252.1.inc	GTF3C3	general transcription factor IIIC, polypeptide 3, 102kDa (GTF3C3), transcript variant 1	chr2:197639834-197641270	0.0036149	yes
refGene.NM_012396.1.inc	PHLDA3	pleckstrin homology-like domain, family A, member 3 (PHLDA3)	chr1:201437566-201437878	0.00362741	yes
knownGene.uc001xku.2.1.inc	EXD2	exonuclease 3'-5' domain containing 2 (EXD2), transcript variant 5	chr14:69701572-69707709	0.00370014	yes
knownGene.uc009zls.1.1.inc	DIP2B	DIP2 disco-interacting protein 2 homolog B (Drosophila) (DIP2B)	chr12:51064973-51072616	0.00370333	yes
refGene.NM_177968.1	PPM1B	protein phosphatase, Mg2+/Mn2+ dependent, 1B (PPM1B), transcript variant 2	chr2:44428338-44459484	0.00370723	yes
knownGene.uc010bnq.1.1.inc	RHCG	Rh family, C glycoprotein (RHCG)	chr15:90021091-90026405	0.00374252	yes
knownGene.uc010ike.1.1.inc	CDS1	CDP-diacylglycerol synthase (phosphatidate cytidylyltransferase) 1 (CDS1)	chr4:85555012-85566422	0.00379462	yes
knownGene.uc010ktv.2.1	ETV1	ets variant 1 (ETV1), transcript variant 2	chr7:13946137-13975493	0.00384862	yes
knownGene.uc009zua.2.1.inc	SPIC	Spi-C transcription factor (Spi-1/PU.1 related) (SPIC)	chr12:101880213-101880513	0.00391509	yes
refGene.NM_003321.1.inc	TUFM	Tu translation elongation factor, mitochondrial (TUFM), nuclear gene encoding mitochondrial protein	chr16:28854430-28857344	0.00393133	yes
knownGene.uc010eyf.2.1	NCOA1	nuclear receptor coactivator 1 (NCOA1), transcript variant 1	chr2:24964670-24990992	0.00394335	yes
refGene.NM_080648.1.inc	APEX1	APEX nuclease (multifunctional DNA repair enzyme) 1 (APEX1), transcript variant 2	chr14:20924107-20925574	0.00398111	yes
knownGene.uc010fsl.1.1.inc	COQ10B	coenzyme Q10 homolog B (S. cerevisiae) (COQ10B), nuclear gene encoding mitochondrial protein	chr2:198324698-198338585	0.0039942	yes
knownGene.uc003kih.3.1.inc	VCAN	versican (VCAN), transcript variant 2	chr5:82785951-82808133	0.00403501	yes
ensGene.ENST00000393612.1.inc	COG4	component of oligomeric golgi complex 4 (COG4), transcript variant 1	chr16:70543208-70557335	0.00413149	yes
knownGene.uc010tdk.1.1.inc	RNF6	ring finger protein (C3H2C3 type) 6 (RNF6), transcript variant 1	chr13:26788059-26788851	0.00420233	yes
refGene.NM_001170423.1	PRSS35	protease, serine, 35 (PRSS35), transcript variant 1	chr6:84233160-84234402	0.00420848	yes
refGene.NM_001130688.1.inc	HMGB2	high mobility group box 2 (HMGB2), transcript variant 2	chr4:174253293-174254737	0.00421513	yes
knownGene.uc011dzi.1.1	SLC35A1	solute carrier family 35 (CMP-sialic acid transporter), member A1 (SLC35A1), transcript variant 2	chr6:88210923-88221244	0.00422551	yes
knownGene.uc009ztc.1.1.inc	VEZT	vezatin, adherens junctions transmembrane protein (VEZT), transcript variant 1	chr12:95694056-95694407	0.00423309	yes
refGene.NM_001875.1	CPS1	carbamoyl-phosphate synthase 1, mitochondrial (CPS1), nuclear gene encoding mitochondrial protein, transcript variant 2	chr2:211421457-211542709	0.00424628	yes
refGene.NM_024419.1.inc	PGS1	phosphatidylglycerophosphate synthase 1 (PGS1)	chr17:76388578-76411063	0.00425929	yes
knownGene.uc003hmx.2.1	ENOPH1	enolase-phosphatase 1 (ENOPH1)	chr4:83375923-83381273	0.00429008	yes
knownGene.uc001lep.2.1.inc	INPP5F	inositol polyphosphate-5-phosphatase F (INPP5F), transcript variant 1	chr10:121581970-121587136	0.00434423	yes
knownGene.uc003ddr.2.1.inc	GLYCTK	glycerate kinase (GLYCTK), transcript variant 2	chr3:52326632-52327088	0.00438972	yes
refGene.NM_198076.1.inc	FAM36A	family with sequence similarity 36, member A (FAM36A)	chr1:244999049-245006445	0.00439411	yes
knownGene.uc011bcc.1.1.inc	QARS	glutaminyl-tRNA synthetase (QARS)	chr3:49135439-49136593	0.00439691	yes
knownGene.uc010dqv.2.1	ZADH2	zinc binding alcohol dehydrogenase domain containing 2 (ZADH2)	chr18:72913370-72914135	0.00444934	yes
ensGene.ENST00000422976.1.inc	C14orf105	chromosome 14 open reading frame 105 (C14orf105)	chr14:57957788-57960412	0.00448038	yes
knownGene.uc010pmj.1.1	PRRC2C	proline-rich coiled-coil 2C (PRRC2C)	chr1:171553110-171560986	0.00457599	yes
vegaGene.OTTHUMT00000371301.1.inc	ZNF608	zinc finger protein 608 (ZNF608)	chr5:123979284-123984471	0.00460645	yes
knownGene.uc009xfp.2.1.inc	GNPAT	glyceronephosphate O-acyltransferase (GNPAT)	chr1:231396360-231411164	0.00464337	yes
knownGene.uc001til.2.1	MYBPC1	myosin binding protein C, slow type (MYBPC1), transcript variant 1	chr12:102069206-102079460	0.00469479	yes
knownGene.uc003kgu.3.1.inc	ZFYVE16	zinc finger, FYVE domain containing 16 (ZFYVE16), transcript variant 2	chr5:79752799-79773109	0.00472092	yes
refGene.NM_001099660.1	LRRN3	leucine rich repeat neuronal 3 (LRRN3), transcript variant 1	chr7:110762828-110764955	0.00476174	yes
ensGene.ENST00000452143.1.inc	ENSP00000403662	Ubiquitin carboxyl-terminal hydrolase 1	chr1:62905592-62908937	0.00478041	yes
ensGene.ENST00000420192.1.inc	ENSP00000395158	Monofunctional C1-tetrahydrofolate synthase, mitochondrial	chr6:151336042-151336814	0.00484545	yes
refGene.NM_001174166.1.inc	SLC16A6	solute carrier family 16, member 6 (monocarboxylic acid transporter 7) (SLC16A6), transcript variant 1	chr17:66265392-66274305	0.0050762	yes
vegaGene.OTTHUMT00000368407.1.inc	PARP8	poly (ADP-ribose) polymerase family, member 8 (PARP8), transcript variant 2	chr5:49962944-49963948	0.00513291	yes
knownGene.uc003fnb.2.1.inc	ABCF3	ATP-binding cassette, sub-family F (GCN20), member 3 (ABCF3)	chr3:183907192-183911369	0.00517421	yes
refGene.NM_002811.1.inc	PSMD7	proteasome (prosome, macropain) 26S subunit, non-ATPase, 7 (PSMD7)	chr16:74334034-74339535	0.00518121	yes
refGene.NM_153371.1	LNX2	ligand of numb-protein X 2 (LNX2)	chr13:28122471-28155840	0.00519264	yes
knownGene.uc002hyk.1.1.inc	CNP	2',3'-cyclic nucleotide 3' phosphodiesterase (CNP)	chr17:40120151-40120715	0.00528952	yes
knownGene.uc010gez.1.1.inc	GSS	glutathione synthetase (GSS)	chr20:33517247-33519912	0.00530979	yes
refGene.NM_005918.1.inc	MDH2	malate dehydrogenase 2, NAD (mitochondrial) (MDH2), nuclear gene encoding mitochondrial protein	chr7:75684180-75695629	0.00531568	yes
knownGene.uc002acf.3.1	FAM214A	family with sequence similarity 214, member A (FAM214A)	chr15:52874350-52877108	0.00532081	yes
knownGene.uc010avh.1.1.inc	DICER1	dicer 1, ribonuclease type III (DICER1), transcript variant 2	chr14:95557543-95570180	0.00532755	yes
knownGene.uc010jca.2.1	APC	adenomatous polyposis coli (APC), transcript variant 3	chr5:112173391-112179823	0.00543136	yes
refGene.NM_014379.1.inc	KCNV1	potassium channel, subfamily V, member 1 (KCNV1)	chr8:110980466-110986467	0.00544107	yes
knownGene.uc011cci.1.1	HNRNPD	heterogeneous nuclear ribonucleoprotein D (AU-rich element RNA binding protein 1, 37kDa) (HNRNPD), transcript variant 2	chr4:83276486-83279970	0.0055173	yes
knownGene.uc001sse.2.1.inc	RASSF3	Ras association (RalGDS/AF-6) domain family member 3 (RASSF3), transcript variant 1	chr12:65082034-65088644	0.00571883	yes
knownGene.uc002scn.2.1	VPS54	vacuolar protein sorting 54 homolog (S. cerevisiae) (VPS54), transcript variant 2	chr2:64120563-64139703	0.0057922	yes
refGene.NM_007173.1	PRSS23	protease, serine, 23 (PRSS23)	chr11:86518685-86519837	0.00596981	yes
ensGene.ENST00000430206.1.inc	ENSP00000414739	Aspartyl aminopeptidase	chr2:220250742-220251634	0.00602514	yes
refGene.NM_198183.1.inc	UBE2L6	ubiquitin-conjugating enzyme E2L 6 (UBE2L6), transcript variant 2	chr11:57319854-57321997	0.00602766	yes
knownGene.uc003phv.1.1	COX7A2	cytochrome c oxidase subunit VIIa polypeptide 2 (liver) (COX7A2), nuclear gene encoding mitochondrial protein, transcript variant 1	chr6:75947645-75953450	0.00603254	yes
knownGene.uc011kyb.1.1	MTMR7	myotubularin related protein 7 (MTMR7)	chr8:17157370-17163390	0.00610666	yes
ensGene.ENST00000397265.1.inc	NINJ2	ninjurin 2 (NINJ2)	chr12:674442-675332	0.00612426	yes
knownGene.uc003tic.2.1	MRPL32	mitochondrial ribosomal protein L32 (MRPL32), nuclear gene encoding mitochondrial protein	chr7:42974582-42977175	0.00618068	yes
knownGene.uc003kxm.2.1.inc	KIF3A	kinesin family member 3A (KIF3A)	chr5:132034897-132039201	0.006232	yes
ensGene.ENST00000467400.1.inc	ENSP00000419019	UTP--glucose-1-phosphate uridylyltransferase	chr2:64083474-64085058	0.00627056	yes
ensGene.ENST00000374819.1.inc	RNF20	ring finger protein 20 (RNF20)	chr9:104297759-104303118	0.00630406	yes
knownGene.uc003lzm.2.1	MAT2B	methionine adenosyltransferase II, beta (MAT2B), transcript variant 1	chr5:162944626-162945369	0.00633516	yes
refGene.NM_198243.1	ASB7	ankyrin repeat and SOCS box containing 7 (ASB7), transcript variant 2	chr15:101152421-101188667	0.00641194	yes
ensGene.ENST00000418492.1.inc	ENSP00000411360	Cadherin-2	chr18:25589713-25593835	0.00644344	yes
ensGene.ENST00000229635.1.inc	FAM65B	family with sequence similarity 65, member B (FAM65B), transcript variant 1	chr6:24843683-24848297	0.00644883	yes
vegaGene.OTTHUMT00000363390.1	OTTHUMP00000219554	Dickkopf-related protein 2	chr4:107845110-107847028	0.00658974	yes
refGene.NM_005226.1.inc	S1PR3	sphingosine-1-phosphate receptor 3 (S1PR3)	chr9:91616226-91617141	0.00679568	yes
ensGene.ENST00000392980.1.inc	BCL11B	B-cell CLL/lymphoma 11B (zinc finger protein) (BCL11B), transcript variant 2	chr14:99697745-99724171	0.00693673	yes
knownGene.uc010asr.2.1.inc	POMT2	protein-O-mannosyltransferase 2 (POMT2)	chr14:77765856-77772727	0.00695209	yes
refGene.NM_001166696.1.inc	SLC1A3	solute carrier family 1 (glial high affinity glutamate transporter), member 3 (SLC1A3), transcript variant 3	chr5:36608543-36608705	0.00697314	yes
refGene.NM_017872.1.inc	THG1L	tRNA-histidine guanylyltransferase 1-like (S. cerevisiae) (THG1L)	chr5:157158535-157166403	0.0069927	yes
ensGene.ENST00000369524.1.inc	SIKE1	suppressor of IKBKE 1 (SIKE1), transcript variant 1	chr1:115316921-115322776	0.00710149	yes
ensGene.ENST00000429091.1.inc	GGT7	gamma-glutamyltransferase 7 (GGT7)	chr20:33447781-33451229	0.00715133	yes
knownGene.uc001zhu.2.1	SLC12A6	solute carrier family 12 (potassium/chloride transporters), member 6 (SLC12A6), transcript variant 3	chr15:34526081-34551139	0.00731315	yes
ensGene.ENST00000403368.1.inc	FAM98A	family with sequence similarity 98, member A (FAM98A)	chr2:33810638-33820664	0.00736286	yes
knownGene.uc001ops.2.1.inc	PPFIA1	protein tyrosine phosphatase, receptor type, f polypeptide (PTPRF), interacting protein (liprin), alpha 1 (PPFIA1), transcript variant 2	chr11:70218410-70224288	0.0073679	yes
knownGene.uc003khb.1.1.inc	RASGRF2	Ras protein-specific guanine nucleotide-releasing factor 2 (RASGRF2)	chr5:80369017-80383134	0.00738571	yes
knownGene.uc001gxo.1.1.inc	PTPN7	protein tyrosine phosphatase, non-receptor type 7 (PTPN7), transcript variant 2	chr1:202119488-202127320	0.00740563	yes
refGene.NM_014969.1	WDR47	WD repeat domain 47 (WDR47), transcript variant 2	chr1:109514051-109566134	0.00743751	yes
knownGene.uc001buf.3.1.inc	TMEM39B	transmembrane protein 39B (TMEM39B)	chr1:32557369-32568187	0.00755738	yes
knownGene.uc010szf.1.1	CCDC64	coiled-coil domain containing 64 (CCDC64)	chr12:120509569-120530965	0.00756335	yes
knownGene.uc010ips.1.1.inc	KIAA0922	KIAA0922 (KIAA0922), transcript variant 1	chr4:154506652-154507519	0.00763989	yes
knownGene.uc001qrr.2.1.inc	LRRC23	leucine rich repeat containing 23 (LRRC23), transcript variant 3	chr12:7015576-7022080	0.00768562	yes
refGene.NM_002839.1.inc	PTPRD	protein tyrosine phosphatase, receptor type, D (PTPRD), transcript variant 1	chr9:8340429-8525030	0.00773911	yes
knownGene.uc001tiv.3.1.inc	GNPTAB	N-acetylglucosamine-1-phosphate transferase, alpha and beta subunits (GNPTAB)	chr12:102173953-102179913	0.00780025	yes
ensGene.ENST00000443519.1.inc	ENSP00000390768	Polycomb complex protein BMI-1	chr10:22615829-22618273	0.00785688	yes
ensGene.ENST00000442331.1.inc	DHX57	DEAH (Asp-Glu-Ala-Asp/His) box polypeptide 57 (DHX57)	chr2:39046021-39046235	0.00786873	yes
refGene.NM_005880.1.inc	DNAJA2	DnaJ (Hsp40) homolog, subfamily A, member 2 (DNAJA2)	chr16:46991063-47005822	0.00797347	yes
knownGene.uc001txh.1.1	CIT	citron (rho-interacting, serine/threonine kinase 21) (CIT), transcript variant 2	chr12:120126036-120221995	0.00802276	yes
ensGene.ENST00000440773.1.inc	ENSP00000389707	ETS translocation variant 5	chr3:185797850-185823501	0.00804027	yes
ensGene.ENST00000438053.1.inc	MAP3K13	mitogen-activated protein kinase kinase kinase 13 (MAP3K13), transcript variant 1	chr3:185146417-185146804	0.00810632	yes
refGene.NM_004469.1.inc	FIGF	c-fos induced growth factor (vascular endothelial growth factor D) (FIGF)	chrX:15364359-15381426	0.0081334	yes
ensGene.ENST00000375648.1.inc	KDELC2	KDEL (Lys-Asp-Glu-Leu) containing 2 (KDELC2)	chr11:108350045-108361805	0.00815592	yes
ensGene.ENST00000389602.1.inc	C11orf9	chromosome 11 open reading frame 9 (C11orf9), transcript variant 2	chr11:61544262-61545877	0.00817862	yes
refGene.NM_030759.1.inc	NRBF2	nuclear receptor binding factor 2 (NRBF2)	chr10:64906022-64913894	0.00830057	yes
refGene.NM_001099402.1	CCNK	cyclin K (CCNK)	chr14:99959014-99977119	0.00832872	yes
ensGene.ENST00000416285.1.inc	ENSP00000412260	Chibby homolog 1 (Drosophila)	chr22:39064089-39067163	0.00843549	yes
knownGene.uc010ktm.1.1.inc	C1GALT1	core 1 synthase, glycoprotein-N-acetylgalactosamine 3-beta-galactosyltransferase, 1 (C1GALT1)	chr7:7273974-7274172	0.00846542	yes
ensGene.ENST00000380783.1.inc	BRWD1	bromodomain and WD repeat domain containing 1 (BRWD1), transcript variant 3	chr21:40574434-40600504	0.00847466	yes
knownGene.uc010fme.1.1.inc	UGGT1	UDP-glucose glycoprotein glucosyltransferase 1 (UGGT1), transcript variant 1	chr2:128870784-128922313	0.0085773	yes
knownGene.uc002ald.2.1.inc	TLN2	talin 2 (TLN2)	chr15:63054611-63076068	0.00865416	yes
knownGene.uc011lfl.1.1	CRISPLD1	cysteine-rich secretory protein LCCL domain containing 1 (CRISPLD1)	chr8:75925195-75944477	0.00868382	yes
ensGene.ENST00000358674.1.inc	PCDH20	protocadherin 20 (PCDH20)	chr13:61985651-61987874	0.00872096	yes
knownGene.uc010fyp.1.1.inc	ASB18	ankyrin repeat and SOCS box containing 18 (ASB18)	chr2:237146381-237150115	0.00885194	yes
knownGene.uc010aam.2.1.inc	POLR1D	polymerase (RNA) I polypeptide D, 16kDa (POLR1D), transcript variant 1	chr13:28239832-28240063	0.00895415	yes
refGene.NM_000462.1.inc	UBE3A	ubiquitin protein ligase E3A (UBE3A), transcript variant 2	chr15:25585371-25620720	0.00902084	yes
ensGene.ENST00000397640.1.inc	ENSP00000380762	CST complex subunit TEN1	chr17:73982309-73996307	0.00904688	yes
ensGene.ENST00000319119.1	ENSP00000317534	Zinc finger and BTB domain-containing protein 34	chr9:129641678-129643193	0.00914628	yes
refGene.NM_005868.1.inc	BET1	blocked early in transport 1 homolog (S. cerevisiae) (BET1)	chr7:93623574-93628592	0.00916988	yes
knownGene.uc001uin.1.1.inc	RIMBP2	RIMS binding protein 2 (RIMBP2)	chr12:130919386-130926705	0.00920321	yes
refGene.NM_012469.1.inc	PRPF6	PRP6 pre-mRNA processing factor 6 homolog (S. cerevisiae) (PRPF6)	chr20:62616301-62660842	0.00933599	yes
refGene.NM_022494.1.inc	ZDHHC6	zinc finger, DHHC-type containing 6 (ZDHHC6)	chr10:114192016-114205071	0.00934472	yes
refGene.NM_005842.1	SPRY2	sprouty homolog 2 (Drosophila) (SPRY2)	chr13:80910892-80911840	0.00944202	yes
knownGene.uc010ipi.2.1.inc	LRBA	LPS-responsive vesicle trafficking, beach and anchor containing (LRBA), transcript variant 2	chr4:151199027-151242457	0.00946192	yes
refGene.NM_001130010.1.inc	C15orf41	chromosome 15 open reading frame 41 (C15orf41), transcript variant 1	chr15:36872145-37100570	0.00972498	yes
refGene.NM_001636.1.inc	SLC25A6	solute carrier family 25 (mitochondrial carrier; adenine nucleotide translocator), member 6 (SLC25A6), nuclear gene encoding mitochondrial protein	chrY:1455581-1460815	0.00978717	yes
knownGene.uc002ifa.1.1	AX746969	cDNA FLJ34098 fis, clone FCBBF3007453.	chr17:42148333-42148555	0.00985865	yes
knownGene.uc001wra.1.1.inc	HECTD1	HECT domain containing 1 (HECTD1)	chr14:31570466-31583097	0.0100001	yes
knownGene.uc003ejz.2.1.inc	KBTBD12	kelch repeat and BTB (POZ) domain containing 12 (KBTBD12)	chr3:127642045-127646820	0.0101524	yes
knownGene.uc003dlz.1.1	PSMD6	proteasome (prosome, macropain) 26S subunit, non-ATPase, 6 (PSMD6)	chr3:63996343-64008197	0.0102396	yes
ensGene.ENST00000448240.1.inc	ENSP00000413605	Histidine--tRNA ligase, cytoplasmic	chr5:140054284-140057543	0.0102656	yes
knownGene.uc003ifu.2.1	C4orf29	chromosome 4 open reading frame 29 (C4orf29)	chr4:128938554-128951831	0.0103678	yes
ensGene.ENST00000409403.1.inc	CLK1	CDC-like kinase 1 (CLK1), transcript variant 2	chr2:201721498-201726480	0.0105377	yes
knownGene.uc010tht.1.1.inc	TBC1D4	TBC1 domain family, member 4 (TBC1D4)	chr13:75861077-75884150	0.0105855	yes
ensGene.ENST00000458043.1	OTOGL	otogelin-like (OTOGL)	chr12:80732926-80771828	0.0107324	yes
ensGene.ENST00000438737.1.inc	ENSP00000387531	RNA-binding protein 26	chr13:79911245-79951543	0.0107438	yes
knownGene.uc002xbe.2.1.inc	ACSS2	acyl-CoA synthetase short-chain family member 2 (ACSS2), transcript variant 1	chr20:33508368-33514894	0.0107919	yes
refGene.NM_001686.1.inc	ATP5B	ATP synthase, H+ transporting, mitochondrial F1 complex, beta polypeptide (ATP5B), nuclear gene encoding mitochondrial protein	chr12:57032947-57039105	0.0109244	yes
ensGene.ENST00000433999.1	NPRL2	nitrogen permease regulator-like 2 (S. cerevisiae) (NPRL2)	chr3:50387357-50388083	0.0109694	yes
refGene.NM_133463.1	AMZ1	archaelysin family metallopeptidase 1 (AMZ1)	chr7:2740085-2752512	0.0110038	yes
knownGene.uc010olv.1.1	PIK3R3	phosphoinositide-3-kinase, regulatory subunit 3 (gamma) (PIK3R3), transcript variant 2	chr1:46509344-46527734	0.0110082	yes
knownGene.uc002knk.2.1.inc	LAMA1	laminin, alpha 1 (LAMA1)	chr18:6942197-6955428	0.011035	yes
ensGene.ENST00000451668.1.inc	ENSP00000398119	Novel protein similar to fucosidase, alpha-L-1, tissue FUCA1	chr6:143818528-143823226	0.0110869	yes
ensGene.ENST00000370826.1.inc	ENSP00000359862	Geranylgeranyl transferase type-2 subunit beta	chr1:76253223-76255741	0.0114339	yes
refGene.NM_012333.1.inc	MYCBP	c-myc binding protein (MYCBP), transcript variant 1	chr1:39330371-39338747	0.0115004	yes
knownGene.uc003koc.1.1.inc	GIN1	gypsy retrotransposon integrase 1 (GIN1)	chr5:102440280-102444345	0.01161	yes
knownGene.uc001mlp.2.1.inc	CYP2R1	cytochrome P450, family 2, subfamily R, polypeptide 1 (CYP2R1)	chr11:14899781-14902216	0.0116564	yes
knownGene.uc003dhm.2.1.inc	WNT5A	wingless-type MMTV integration site family, member 5A (WNT5A), transcript variant 1	chr3:55504227-55513579	0.0116705	yes
knownGene.uc010wrz.1.1.inc	GGA3	golgi-associated, gamma adaptin ear containing, ARF binding protein 3 (GGA3), transcript variant 1	chr17:73238990-73257632	0.0117158	yes
refGene.NM_000988.1	RPL27	ribosomal protein L27 (RPL27)	chr17:41150767-41154937	0.0117702	yes
knownGene.uc001xmp.2.1	PCNX	pecanex homolog (Drosophila) (PCNX)	chr14:71568865-71576652	0.0120321	yes
knownGene.uc003zqe.2.1.inc	PLAA	phospholipase A2-activating protein (PLAA)	chr9:26910345-26935170	0.0120955	yes
knownGene.uc002jnd.2.1.inc	HN1	hematological and neurological expressed 1 (HN1), transcript variant 2	chr17:73143653-73150462	0.0121257	yes
refGene.NM_130387.1.inc	ASB14	ankyrin repeat and SOCS box containing 14 (ASB14), transcript variant 2	chr3:57310667-57312890	0.0121766	yes
refGene.NM_006824.1.inc	EBNA1BP2	EBNA1 binding protein 2 (EBNA1BP2), transcript variant 2	chr1:43630352-43637616	0.0121814	yes
knownGene.uc010aey.1.1	SLAIN1	SLAIN motif family, member 1 (SLAIN1), transcript variant 5	chr13:78318506-78337355	0.0121998	yes
ensGene.ENST00000420861.1.inc	IKBIP	IKBKB interacting protein (IKBIP), transcript variant 1	chr12:99007437-99008043	0.0123021	yes
knownGene.uc003pfp.2.1	FAM135A	family with sequence similarity 135, member A (FAM135A), transcript variant 1	chr6:71266532-71269624	0.0123249	yes
ensGene.ENST00000423847.1.inc	TMTC4	transmembrane and tetratricopeptide repeat containing 4 (TMTC4), transcript variant 2	chr13:101320847-101320979	0.0124154	yes
refGene.NM_014876.1	JOSD1	Josephin domain containing 1 (JOSD1)	chr22:39083906-39095992	0.0124554	yes
ensGene.ENST00000422340.1.inc	ENSP00000389050	cDNA FLJ59438, highly similar to LAG1 longevity assurance homolog 5	chr12:50524426-50537764	0.0125329	yes
knownGene.uc010imr.2.1	ANK2	ankyrin 2, neuronal (ANK2), transcript variant 3	chr4:114294500-114302796	0.0126352	yes
knownGene.uc002jvq.2.1	DNAH17	dynein, axonemal, heavy chain 17 (DNAH17)	chr17:76419986-76445561	0.012691	yes
ensGene.ENST00000493075.1.inc	LRTM1	leucine-rich repeats and transmembrane domains 1 (LRTM1)	chr3:54952566-54958940	0.0128681	yes
refGene.NM_033128.1.inc	SCIN	scinderin (SCIN), transcript variant 2	chr7:12664754-12691516	0.0129216	yes
knownGene.uc010you.1.1.inc	SPTBN1	spectrin, beta, non-erythrocytic 1 (SPTBN1), transcript variant 1	chr2:54885075-54895601	0.0131652	yes
refGene.NM_173665.1	KIAA0825	KIAA0825 (KIAA0825), transcript variant 2	chr5:93855947-93872831	0.0132128	yes
knownGene.uc003xuf.2.1.inc	CHD7	chromodomain helicase DNA binding protein 7 (CHD7)	chr8:61734387-61736539	0.0135049	yes
refGene.NM_004028.1	AQP4	aquaporin 4 (AQP4), transcript variant b	chr18:24436174-24442526	0.0136383	yes
refGene.NM_000965.1	RARB	retinoic acid receptor, beta (RARB), transcript variant 1	chr3:25470222-25638107	0.01376	yes
refGene.NM_001128431.1	SLC39A14	solute carrier family 39 (zinc transporter), member 14 (SLC39A14), transcript variant 1	chr8:22262223-22277211	0.0138715	yes
refGene.NM_031891.1.inc	CDH20	cadherin 20, type 2 (CDH20)	chr18:59158026-59221688	0.0139509	yes
refGene.NM_014603.1.inc	CDR2L	cerebellar degeneration-related protein 2-like (CDR2L)	chr17:72995657-73000031	0.0139685	yes
refGene.NM_001098.1.inc	ACO2	aconitase 2, mitochondrial (ACO2), nuclear gene encoding mitochondrial protein	chr22:41903855-41923927	0.0141394	yes
knownGene.uc002zac.2.1.inc	ZNF295	zinc finger protein 295 (ZNF295), transcript variant 3	chr21:43412761-43414045	0.0142959	yes
refGene.NM_013296.1.inc	GPSM2	G-protein signaling modulator 2 (GPSM2)	chr1:109439633-109472358	0.0144506	yes
knownGene.uc001dew.2.1.inc	SRSF11	serine/arginine-rich splicing factor 11 (SRSF11), transcript variant 1	chr1:70697919-70716362	0.0144907	yes
refGene.NM_001135570.1.inc	C12orf73	chromosome 12 open reading frame 73 (C12orf73)	chr12:104345321-104350495	0.0146098	yes
refGene.NM_153715.1	HOXA10	homeobox A10 (HOXA10), transcript variant 1	chr7:27211517-27219274	0.0147391	yes
refGene.NM_144703.1.inc	LSM14B	LSM14B, SCD6 homolog B (S. cerevisiae) (LSM14B)	chr20:60697836-60708403	0.0148053	yes
refGene.NM_014936.1	ENPP4	ectonucleotide pyrophosphatase/phosphodiesterase 4 (putative) (ENPP4)	chr6:46107320-46111377	0.0148317	yes
knownGene.uc003wfa.2.1.inc	CUL1	cullin 1 (CUL1)	chr7:148480937-148496432	0.0148736	yes
refGene.NM_017594.1	DIRAS2	DIRAS family, GTP-binding RAS-like 2 (DIRAS2)	chr9:93375509-93376109	0.0150524	yes
refGene.NM_014391.1.inc	ANKRD1	ankyrin repeat domain 1 (cardiac muscle) (ANKRD1)	chr10:92672718-92680036	0.0151548	yes
refGene.NM_020783.1.inc	SYT4	synaptotagmin IV (SYT4)	chr18:40850431-40854267	0.0151755	yes
knownGene.uc010psm.1.1	IRF6	interferon regulatory factor 6 (IRF6), transcript variant 1	chr1:209961764-209969786	0.0152105	yes
refGene.NM_178441.1	ZFYVE1	zinc finger, FYVE domain containing 1 (ZFYVE1), transcript variant 2	chr14:73437589-73448561	0.0152341	yes
knownGene.uc003puw.3.1	REV3L	REV3-like, catalytic subunit of DNA polymerase zeta (yeast) (REV3L)	chr6:111621218-111631298	0.0155072	yes
refGene.NM_007026.1	DUSP14	dual specificity phosphatase 14 (DUSP14)	chr17:35872374-35872971	0.015738	yes
refGene.NM_013254.1	TBK1	TANK-binding kinase 1 (TBK1)	chr12:64849650-64895161	0.0157749	yes
ensGene.ENST00000431170.1.inc	AASS	aminoadipate-semialdehyde synthase (AASS), nuclear gene encoding mitochondrial protein	chr7:121741447-121773627	0.0158665	yes
refGene.NM_015285.1.inc	WDR7	WD repeat domain 7 (WDR7), transcript variant 1	chr18:54350011-54606586	0.0158869	yes
knownGene.uc010sgn.1.1.inc	PHC1	polyhomeotic homolog 1 (Drosophila) (PHC1)	chr12:9072405-9085592	0.0161511	yes
knownGene.uc001ecc.2.1.inc	ST7L	suppression of tumorigenicity 7 like (ST7L), transcript variant 1	chr1:113084590-113134181	0.0162794	no
refGene.NM_001135037.1.inc	MFAP3	microfibrillar-associated protein 3 (MFAP3), transcript variant 2	chr5:153432685-153433210	0.0163147	no
refGene.NM_004951.1.inc	GPR183	G protein-coupled receptor 183 (GPR183)	chr13:99947421-99948291	0.0164255	no
refGene.NM_134262.1.inc	RORA	RAR-related orphan receptor A (RORA), transcript variant 4	chr15:60789791-60806935	0.0166865	no
knownGene.uc003eyc.2.1	EIF2A	eukaryotic translation initiation factor 2A, 65kDa (EIF2A)	chr3:150281390-150301698	0.0170676	no
vegaGene.OTTHUMT00000369998.1.inc	OTTHUMP00000222676	G-protein-coupled receptor 98	chr5:89910659-89918446	0.0170761	no
knownGene.uc009wvp.1.1.inc	BLZF1	basic leucine zipper nuclear factor 1 (BLZF1)	chr1:169345890-169349782	0.0171294	no
knownGene.uc010iqr.2.1	ETFDH	electron-transferring-flavoprotein dehydrogenase (ETFDH), nuclear gene encoding mitochondrial protein	chr4:159624667-159629679	0.0171434	no
refGene.NM_000863.1.inc	HTR1B	5-hydroxytryptamine (serotonin) receptor 1B (HTR1B)	chr6:78172064-78173003	0.0171796	no
knownGene.uc003xma.2.1.inc	TACC1	transforming, acidic coiled-coil containing protein 1 (TACC1), transcript variant 2	chr8:38693724-38704334	0.0173155	no
refGene.NM_000578.1.inc	SLC11A1	solute carrier family 11 (proton-coupled divalent metal ion transporters), member 1 (SLC11A1)	chr2:219248980-219259454	0.0173958	no
refGene.NM_033050.1.inc	SUCNR1	succinate receptor 1 (SUCNR1)	chr3:151598430-151599237	0.0174381	no
refGene.NM_014949.1.inc	KIAA0907	KIAA0907 (KIAA0907)	chr1:155884094-155903495	0.0174503	no
ensGene.ENST00000374133.1.inc	ENSP00000363248	GPN-loop GTPase 2	chr1:27206206-27212616	0.0176214	no
knownGene.uc010dgd.1.1.inc	NUP85	nucleoporin 85kDa (NUP85)	chr17:73205973-73231215	0.0178203	no
refGene.NM_201550.1.inc	LRRC10	leucine rich repeat containing 10 (LRRC10)	chr12:70003865-70004537	0.0179286	no
knownGene.uc011bkq.1.1	RPN1	ribophorin I (RPN1)	chr3:128339253-128356758	0.0179437	no
ensGene.ENST00000474433.1.inc	ATXN7L1	ataxin 7-like 1 (ATXN7L1), transcript variant 1	chr7:105305529-105305700	0.0179883	no
refGene.NM_020357.1.inc	PCNP	PEST proteolytic signal containing nuclear protein (PCNP)	chr3:101293110-101311546	0.0182162	no
knownGene.uc009xlc.2.1.inc	SVIL	supervillin (SVIL), transcript variant 1	chr10:29769634-29783885	0.0184024	no
ensGene.ENST00000425590.1.inc	ASNSD1	asparagine synthetase domain containing 1 (ASNSD1)	chr2:190530879-190531056	0.0184027	no
knownGene.uc011lik.1.1.inc	FAM91A1	family with sequence similarity 91, member A1 (FAM91A1)	chr8:124787466-124820612	0.0184617	no
knownGene.uc001xpg.2.1.inc	COQ6	coenzyme Q6 homolog, monooxygenase (S. cerevisiae) (COQ6), nuclear gene encoding mitochondrial protein, transcript variant 1	chr14:74417164-74428233	0.0184746	no
refGene.NM_005204.1.inc	MAP3K8	mitogen-activated protein kinase kinase kinase 8 (MAP3K8), transcript variant 1	chr10:30728005-30748423	0.0186754	no
ensGene.ENST00000429468.1.inc	MORC2	MORC family CW-type zinc finger 2 (MORC2)	chr22:31322816-31324188	0.0186766	no
refGene.NM_001134375.1	CCNJ	cyclin J (CCNJ), transcript variant 1	chr10:97804150-97817998	0.0188869	no
knownGene.uc001gqp.2.1.inc	GLT25D2	glycosyltransferase 25 domain containing 2 (GLT25D2)	chr1:183907963-183914589	0.0189651	no
refGene.NM_198218.1	ING1	inhibitor of growth family, member 1 (ING1), transcript variant 2	chr13:111371646-111372279	0.0189686	no
refGene.NM_000036.1.inc	AMPD1	adenosine monophosphate deaminase 1 (AMPD1), transcript variant 1	chr1:115216334-115231261	0.0190544	no
knownGene.uc010wst.1.1.inc	EVPL	envoplakin (EVPL)	chr17:74003633-74011178	0.0194007	no
knownGene.uc010sws.1.1	KIAA1033	KIAA1033 (KIAA1033)	chr12:105514881-105560709	0.0196524	no
knownGene.uc001wbb.2.1	METTL3	methyltransferase like 3 (METTL3)	chr14:21966401-21971573	0.0196646	no
refGene.NM_018972.1.inc	GDAP1	ganglioside-induced differentiation-associated protein 1 (GDAP1), transcript variant 1	chr8:75262801-75276497	0.0196973	no
refGene.NM_013231.1	FLRT2	fibronectin leucine rich transmembrane protein 2 (FLRT2)	chr14:86087858-86089841	0.0197334	no
knownGene.uc003ywb.2.1	DENND3	DENN/MADD domain containing 3 (DENND3)	chr8:142199090-142204332	0.020039	no
knownGene.uc003xei.2.1.inc	PPP2R2A	protein phosphatase 2, regulatory subunit B, alpha (PPP2R2A), transcript variant 2	chr8:25181392-25250362	0.0200459	no
knownGene.uc010dhx.1.1.inc	RNF213	SubName: Full=Uncharacterized protein;	chr17:78362987-78367232	0.0201176	no
knownGene.uc002ypf.1.1.inc	SCAF4	SR-related CTD-associated factor 4 (SCAF4), transcript variant 2	chr21:33057443-33067227	0.020141	no
knownGene.uc010kbo.2.1	MRAP2	melanocortin 2 receptor accessory protein 2 (MRAP2)	chr6:84798840-84799200	0.0201435	no
knownGene.uc003onj.1.1.inc	FGD2	FYVE, RhoGEF and PH domain containing 2 (FGD2)	chr6:36990011-36995357	0.0201775	no
refGene.NM_032353.1.inc	VPS25	vacuolar protein sorting 25 homolog (S. cerevisiae) (VPS25)	chr17:40925544-40931036	0.0205632	no
knownGene.uc001ope.1.1	ORAOV1	oral cancer overexpressed 1 (ORAOV1)	chr11:69486512-69490007	0.0206959	no
refGene.NM_002567.1	PEBP1	phosphatidylethanolamine binding protein 1 (PEBP1)	chr12:118574014-118582608	0.020972	no
knownGene.uc010frj.1.1.inc	ITGA4	integrin, alpha 4 (antigen CD49D, alpha 4 subunit of VLA-4 receptor) (ITGA4)	chr2:182363456-182392075	0.0210855	no
refGene.NM_016591.1.inc	GCNT4	glucosaminyl (N-acetyl) transferase 4, core 2 (GCNT4)	chr5:74324635-74325727	0.0211534	no
refGene.NM_173567.1.inc	EPHX4	epoxide hydrolase 4 (EPHX4)	chr1:92495744-92528735	0.0211653	no
refGene.NM_024054.1.inc	C7orf25	chromosome 7 open reading frame 25 (C7orf25), transcript variant 2	chr7:42949359-42950373	0.0211941	no
knownGene.uc003unz.2.1	PDK4	pyruvate dehydrogenase kinase, isozyme 4 (PDK4), nuclear gene encoding mitochondrial protein	chr7:95214952-95221357	0.0215638	no
knownGene.uc001vjd.2.1	KLF5	Kruppel-like factor 5 (intestinal) (KLF5)	chr13:73636010-73650024	0.021796	no
refGene.NM_001142314.1.inc	DUSP19	dual specificity phosphatase 19 (DUSP19), transcript variant 2	chr2:183943709-183960338	0.0221145	no
refGene.NM_004751.1.inc	GCNT3	glucosaminyl (N-acetyl) transferase 3, mucin type (GCNT3)	chr15:59910566-59911625	0.0222593	no
knownGene.uc001lfx.2.1	TACC2	transforming, acidic coiled-coil containing protein 2 (TACC2), transcript variant 4	chr10:123970828-124013571	0.0226437	no
ensGene.ENST00000449430.1.inc	ZNF259	zinc finger protein 259 (ZNF259)	chr11:116655577-116656529	0.0231579	no
vegaGene.OTTHUMT00000359220.1.inc	HDX	highly divergent homeobox (HDX), transcript variant 3	chrX:83723995-83724496	0.0232031	no
knownGene.uc004dzq.2.1.inc	NONO	non-POU domain containing, octamer-binding (NONO), transcript variant 1	chrX:70514223-70519824	0.023262	no
knownGene.uc011cnc.1.1.inc	MYO10	myosin X (MYO10)	chr5:16668562-16694637	0.0232949	no
ensGene.ENST00000452773.1.inc	ENSP00000395346	Krev interaction trapped protein 1	chr7:91870409-91871434	0.0233266	no
refGene.NM_022568.1.inc	ALDH8A1	aldehyde dehydrogenase 8 family, member A1 (ALDH8A1), transcript variant 1	chr6:135239696-135265098	0.0235005	no
refGene.NM_005549.1.inc	KCNA10	potassium voltage-gated channel, shaker-related subfamily, member 10 (KCNA10)	chr1:111060026-111061256	0.0236131	no
ensGene.ENST00000458014.1.inc	ARSD	arylsulfatase D (ARSD)	chrX:2825467-2827913	0.0237378	no
refGene.NM_184087.1	TRIM55	tripartite motif containing 55 (TRIM55), transcript variant 4	chr8:67039503-67086828	0.0240053	no
knownGene.uc010ioz.2.1.inc	SLC10A7	solute carrier family 10 (sodium/bile acid cotransporter family), member 7 (SLC10A7), transcript variant 2	chr4:147179864-147438267	0.024061	no
ensGene.ENST00000468911.1.inc	DCX	doublecortin (DCX), transcript variant 1	chrX:110653320-110653593	0.0241668	no
knownGene.uc010ddg.1.1.inc	TUBD1	tubulin, delta 1 (TUBD1), transcript variant 1	chr17:57941044-57963535	0.0242615	no
knownGene.uc001uhf.1.1.inc	TMEM132B	transmembrane protein 132B (TMEM132B)	chr12:126135241-126139079	0.0243426	no
vegaGene.OTTHUMT00000371809.1.inc	OTTHUMP00000223207	Protein furry homolog-like	chr4:48583451-48604048	0.0244174	no
knownGene.uc010izx.2.1.inc	CRHBP	corticotropin releasing hormone binding protein (CRHBP)	chr5:76249028-76254669	0.0244511	no
ensGene.ENST00000377154.1.inc	ENSP00000366359	Olfactory receptor 5V1	chr6:29323102-29323876	0.0245551	no
refGene.NM_014904.1	RAB11FIP2	RAB11 family interacting protein 2 (class I) (RAB11FIP2)	chr10:119768508-119805674	0.02464	no
knownGene.uc010lmq.2.1	WDR91	WD repeat domain 91 (WDR91)	chr7:134870902-134880906	0.024722	no
refGene.NM_001003787.1	STRADA	STE20-related kinase adaptor alpha (STRADA), transcript variant 1	chr17:61780958-61805729	0.0247485	no
knownGene.uc011dbm.1.1.inc	SH3RF2	SH3 domain containing ring finger 2 (SH3RF2)	chr5:145439454-145439751	0.0248401	no
refGene.NM_017526.1.inc	LEPROT	leptin receptor overlapping transcript (LEPROT), transcript variant 1	chr1:65891008-65897563	0.0249586	no
refGene.NM_014350.1.inc	TNFAIP8	tumor necrosis factor, alpha-induced protein 8 (TNFAIP8), transcript variant 1	chr5:118728536-118729019	0.02513	no
refGene.NM_001081675.1.inc	KLHL38	kelch-like 38 (Drosophila) (KLHL38)	chr8:124658152-124664992	0.0251446	no
refGene.NM_001024921.1	RPL9	ribosomal protein L9 (RPL9), transcript variant 2	chr4:39456162-39460059	0.0251818	no
knownGene.uc011axw.1.1.inc	PDCD6IP	programmed cell death 6 interacting protein (PDCD6IP), transcript variant 2	chr3:33877553-33906902	0.0252493	no
refGene.NM_000284.1.inc	PDHA1	pyruvate dehydrogenase (lipoamide) alpha 1 (PDHA1), nuclear gene encoding mitochondrial protein, transcript variant 1	chrX:19368054-19377654	0.0256166	no
vegaGene.OTTHUMT00000372911.1.inc	CCNG1	cyclin G1 (CCNG1), transcript variant 2	chr5:162868086-162869502	0.0263191	no
refGene.NM_006769.1	LMO4	LIM domain only 4 (LMO4)	chr1:87797698-87810479	0.0263335	no
knownGene.uc002kbl.1.1	P4HB	prolyl 4-hydroxylase, beta polypeptide (P4HB)	chr17:79801887-79804391	0.0266844	no
refGene.NM_003831.1.inc	RIOK3	RIO kinase 3 (yeast) (RIOK3)	chr18:21043020-21059340	0.0267152	no
refGene.NM_020192.1.inc	YAE1D1	Yae1 domain containing 1 (YAE1D1)	chr7:39606083-39612239	0.0267232	no
knownGene.uc001qji.2.1	FBXL14	F-box and leucine-rich repeat protein 14 (FBXL14)	chr12:1702029-1702968	0.0268331	no
knownGene.uc003pcw.3.1	DST	dystonin (DST), transcript variant 1e	chr6:56323802-56330942	0.0270328	no
refGene.NM_018295.1.inc	TMEM140	transmembrane protein 140 (TMEM140)	chr7:134849247-134849697	0.0271657	no
refGene.NM_014890.1	FILIP1L	filamin A interacting protein 1-like (FILIP1L), transcript variant 2	chr3:99567117-99569799	0.0273661	no
ensGene.ENST00000419278.1.inc	C2orf56	chromosome 2 open reading frame 56 (C2orf56), nuclear gene encoding mitochondrial protein, transcript variant 3	chr2:37473209-37473338	0.0275795	no
knownGene.uc001huu.3.1	EGLN1	egl nine homolog 1 (C. elegans) (EGLN1)	chr1:231502156-231509842	0.0277539	no
refGene.NM_014384.1.inc	ACAD8	acyl-CoA dehydrogenase family, member 8 (ACAD8), nuclear gene encoding mitochondrial protein	chr11:134126455-134132446	0.027759	no
refGene.NM_201569.1.inc	SMG7	smg-7 homolog, nonsense mediated mRNA decay factor (C. elegans) (SMG7), transcript variant 4	chr1:183495769-183520199	0.0278759	no
refGene.NM_032302.1.inc	PSMG3	proteasome (prosome, macropain) assembly chaperone 3 (PSMG3), transcript variant 1	chr7:1607369-1608939	0.027922	no
ensGene.ENST00000426642.1.inc	CLIP4	CAP-GLY domain containing linker protein family, member 4 (CLIP4)	chr2:29344266-29344380	0.0281397	no
ensGene.ENST00000393459.1	SFXN3	sideroflexin 3 (SFXN3)	chr10:102794451-102799342	0.0282301	no
refGene.NM_001103176.1.inc	CNPY1	canopy 1 homolog (zebrafish) (CNPY1)	chr7:155295789-155301705	0.0282689	no
knownGene.uc002mpi.2.1.inc	SLC44A2	solute carrier family 44, member 2 (SLC44A2), transcript variant 2	chr19:10748717-10753658	0.02844	no
knownGene.uc001fqp.1.1.inc	ARHGEF11	Rho guanine nucleotide exchange factor (GEF) 11 (ARHGEF11), transcript variant 1	chr1:156918166-156926295	0.0288843	no
knownGene.uc011cbb.1.1.inc	DCK	deoxycytidine kinase (DCK)	chr4:71888146-71892445	0.0289502	no
refGene.NM_000909.1	NPY1R	neuropeptide Y receptor Y1 (NPY1R)	chr4:164246454-164247706	0.0292039	no
refGene.NM_001037339.1	PDE4B	phosphodiesterase 4B, cAMP-specific (PDE4B), transcript variant b	chr1:66798072-66838361	0.0292779	no
knownGene.uc011cdh.1.1.inc	PKD2	polycystic kidney disease 2 (autosomal dominant) (PKD2)	chr4:88989079-88996789	0.0293191	no
refGene.NM_015564.1	LRRTM2	leucine rich repeat transmembrane neuronal 2 (LRRTM2)	chr5:138208698-138210600	0.0294254	no
ensGene.ENST00000489119.1.inc	GLT8D1	glycosyltransferase 8 domain containing 1 (GLT8D1), transcript variant 3	chr3:52731768-52734359	0.0294885	no
knownGene.uc001hzv.1.1.inc	CEP170	centrosomal protein 170kDa (CEP170), transcript variant gamma	chr1:243292736-243329131	0.0296701	no
knownGene.uc011bfa.1.1.inc	SLMAP	sarcolemma associated protein (SLMAP)	chr3:57893666-57908735	0.0297847	no
ensGene.ENST00000375830.1.inc	SHC3	SHC (Src homology 2 domain containing) transforming protein 3 (SHC3)	chr9:91652919-91653177	0.0298253	no
ensGene.ENST00000261253.1.inc	KDM5A	lysine (K)-specific demethylase 5A (KDM5A)	chr12:420191-443540	0.0300203	no
knownGene.uc001rqt.2.1	COL2A1	collagen, type II, alpha 1 (COL2A1), transcript variant 1	chr12:48367189-48369328	0.0301842	no
refGene.NM_198953.1.inc	NUDT1	nudix (nucleoside diphosphate linked moiety X)-type motif 1 (NUDT1), transcript variant 4A	chr7:2284254-2290591	0.0303682	no
refGene.NM_000963.1.inc	PTGS2	prostaglandin-endoperoxide synthase 2 (prostaglandin G/H synthase and cyclooxygenase) (PTGS2)	chr1:186643664-186648322	0.030408	no
refGene.NM_001015048.1	BAG5	BCL2-associated athanogene 5 (BAG5), transcript variant 3	chr14:104026157-104027501	0.0304849	no
ensGene.ENST00000280653.1.inc	MFN1	mitofusin 1 (MFN1), nuclear gene encoding mitochondrial protein	chr3:179069764-179107816	0.0304967	no
knownGene.uc010szb.1.1	WSB2	WD repeat and SOCS box containing 2 (WSB2)	chr12:118472000-118476122	0.0305025	no
knownGene.uc001roz.2.1.inc	SCAF11	SR-related CTD-associated factor 11 (SCAF11)	chr12:46355488-46357929	0.0305036	no
ensGene.ENST00000424894.1.inc	PRDM1	PR domain containing 1, with ZNF domain (PRDM1), transcript variant 1	chr6:106536159-106536312	0.0305451	no
knownGene.uc011bjz.1.1.inc	KALRN	kalirin, RhoGEF kinase (KALRN), transcript variant 1	chr3:124376306-124393318	0.0306062	no
refGene.NM_003865.1.inc	HESX1	HESX homeobox 1 (HESX1)	chr3:57232278-57233892	0.0306085	no
refGene.NM_001006623.1.inc	WDR33	WD repeat domain 33 (WDR33), transcript variant 3	chr2:128520660-128528480	0.0307273	no
knownGene.uc011cpd.1.1.inc	GDNF	glial cell derived neurotrophic factor (GDNF), transcript variant 1	chr5:37815800-37816187	0.0310047	no
ensGene.ENST00000413380.1.inc	ENSP00000392564	Histone deacetylase 9	chr7:18624923-18630096	0.0316544	no
refGene.NM_001040445.1.inc	ASB1	ankyrin repeat and SOCS box containing 1 (ASB1)	chr2:239342244-239355053	0.031843	no
knownGene.uc010zym.1.1.inc	SLC9A8	solute carrier family 9 (sodium/hydrogen exchanger), member 8 (SLC9A8)	chr20:48491267-48504389	0.0318694	no
knownGene.uc010dlr.1.1.inc	GREB1L	growth regulation by estrogen in breast cancer-like (GREB1L)	chr18:19070162-19088407	0.0319232	no
knownGene.uc003pvr.2.1	TUBE1	tubulin, epsilon 1 (TUBE1)	chr6:112392614-112402395	0.0319272	no
ensGene.ENST00000426648.1.inc	BAZ2B	bromodomain adjacent to zinc finger domain, 2B (BAZ2B)	chr2:160193521-160204053	0.0320649	no
refGene.NM_001007527.1.inc	LMBRD2	LMBR1 domain containing 2 (LMBRD2)	chr5:36108651-36142668	0.0320991	no
refGene.NM_198204.1.inc	MLX	MAX-like protein X (MLX), transcript variant 2	chr17:40719666-40722186	0.0322262	no
knownGene.uc003qso.2.1.inc	WTAP	Wilms tumor 1 associated protein (WTAP), transcript variant 1	chr6:160174477-160176562	0.0323256	no
ensGene.ENST00000441764.1.inc	PTK7	PTK7 protein tyrosine kinase 7 (PTK7), transcript variant PTK7-1	chr6:43111195-43128496	0.0324448	no
ensGene.ENST00000435096.1	LUC7L2	LUC7-like 2 (S. cerevisiae) (LUC7L2), transcript variant 1	chr7:139045007-139059232	0.0325566	no
refGene.NM_018200.1.inc	HMG20A	high mobility group 20A (HMG20A)	chr15:77756594-77771555	0.0326774	no
knownGene.uc003ytv.2.1.inc	PHF20L1	PHD finger protein 20-like 1 (PHF20L1), transcript variant 1	chr8:133816084-133823334	0.0331072	no
knownGene.uc003pst.3.1.inc	SESN1	sestrin 1 (SESN1), transcript variant 1	chr6:109309805-109323501	0.0331101	no
refGene.NM_001163287.1.inc	EWSR1	Ewing sarcoma breakpoint region 1 (EWSR1), transcript variant 5	chr22:29669732-29684761	0.0331673	no
refGene.NM_005398.1.inc	PPP1R3C	protein phosphatase 1, regulatory subunit 3C (PPP1R3C)	chr10:93389776-93390544	0.0333878	no
ensGene.ENST00000392747.1.inc	RNF32	ring finger protein 32 (RNF32), transcript variant 3	chr7:156437204-156437438	0.0334804	no
refGene.NM_001010898.1	SLC6A17	solute carrier family 6, member 17 (SLC6A17)	chr1:110709551-110741066	0.0336193	no
ensGene.ENST00000480073.1.inc	NIT2	nitrilase family, member 2 (NIT2)	chr3:100057950-100058784	0.0340121	no
refGene.NM_004282.1.inc	BAG2	BCL2-associated athanogene 2 (BAG2)	chr6:57037558-57048925	0.0341247	no
refGene.NM_020873.1	LRRN1	leucine rich repeat neuronal 1 (LRRN1)	chr3:3886325-3888476	0.0342309	no
refGene.NM_001166283.1.inc	RGMA	RGM domain family, member A (RGMA), transcript variant 1	chr15:93588362-93616163	0.0343737	no
refGene.NM_199295.1	CORT	cortistatin (CORT)	chr1:10493964-10502462	0.0344035	no
knownGene.uc004dan.2.1.inc	ACOT9	acyl-CoA thioesterase 9 (ACOT9), nuclear gene encoding mitochondrial protein, transcript variant 2	chrX:23722067-23724752	0.0344083	no
knownGene.uc010oug.1.1.inc	DBT	dihydrolipoamide branched chain transacylase E2 (DBT), nuclear gene encoding mitochondrial protein	chr1:100661900-100681677	0.0351674	no
refGene.NM_203417.1.inc	RCAN1	regulator of calcineurin 1 (RCAN1), transcript variant 2	chr21:35890414-35893944	0.0357875	no
ensGene.ENST00000431324.1.inc	UBA1	ubiquitin-like modifier activating enzyme 1 (UBA1), transcript variant 1	chrX:47063065-47073992	0.0358793	no
knownGene.uc002jej.2.1	DDX5	DEAD (Asp-Glu-Ala-Asp) box polypeptide 5 (DDX5)	chr17:62496040-62500226	0.0361066	no
knownGene.uc003gql.1.1.inc	GPR125	G protein-coupled receptor 125 (GPR125)	chr4:22389459-22390542	0.0368447	no
refGene.NM_017444.1.inc	CHRAC1	chromatin accessibility complex 1 (CHRAC1), transcript variant 1	chr8:141521637-141525307	0.0370567	no
knownGene.uc010ouh.1.1.inc	RTCD1	RNA terminal phosphate cyclase domain 1 (RTCD1), transcript variant 2	chr1:100732079-100738967	0.0374354	no
refGene.NM_001006939.1.inc	LRRC18	leucine rich repeat containing 18 (LRRC18)	chr10:50121492-50122122	0.0374927	no
knownGene.uc003soj.2.1	TNRC18	trinucleotide repeat containing 18 (TNRC18)	chr7:5391441-5396886	0.0375595	no
knownGene.uc002syg.2.1.inc	TMEM131	transmembrane protein 131 (TMEM131)	chr2:98373639-98377328	0.0375862	no
knownGene.uc003hlq.1.1.inc	PAQR3	progestin and adipoQ receptor family member III (PAQR3)	chr4:79841749-79851416	0.0376115	no
refGene.NM_022361.1.inc	POPDC3	popeye domain containing 3 (POPDC3), transcript variant 1	chr6:105606431-105609697	0.0377751	no
refGene.NM_201264.1.inc	NRP2	neuropilin 2 (NRP2), transcript variant 6	chr2:206562359-206608138	0.0378526	no
knownGene.uc010zen.1.1.inc	SCRN3	secernin 3 (SCRN3), transcript variant 1	chr2:175263155-175292500	0.0380724	no
knownGene.uc003qwg.1.1.inc	MLLT4	myeloid/lymphoid or mixed-lineage leukemia (trithorax homolog, Drosophila); translocated to, 4 (MLLT4), transcript variant 2	chr6:168315930-168352729	0.0380809	no
ensGene.ENST00000377157.1.inc	UBE4B	ubiquitination factor E4B (UBE4B), transcript variant 1	chr1:10165659-10238779	0.0382507	no
knownGene.uc011lhs.1.1	ZFPM2	zinc finger protein, multitype 2 (ZFPM2)	chr8:106811019-106815766	0.0383026	no
ensGene.ENST00000447736.1.inc	KCNG1	potassium voltage-gated channel, subfamily G, member 1 (KCNG1)	chr20:49626743-49626863	0.0383027	no
vegaGene.OTTHUMT00000371000.1.inc	CCDC112	coiled-coil domain containing 112 (CCDC112), transcript variant 1	chr5:114604658-114612740	0.0384628	no
ensGene.ENST00000435055.1	SELT	selenoprotein T (SELT)	chr3:150340208-150344921	0.0386223	no
knownGene.uc011dtm.1.1	KCTD20	potassium channel tetramerisation domain containing 20 (KCTD20)	chr6:36446898-36454952	0.0387439	no
refGene.NM_022717.1	SNRNP35	small nuclear ribonucleoprotein 35kDa (U11/U12) (SNRNP35), transcript variant 2	chr12:123950087-123950828	0.0387704	no
ensGene.ENST00000456010.1.inc	ENSP00000392641	REST protein	chr14:58771670-58813809	0.0387994	no
knownGene.uc011cbd.1.1.inc	ANKRD17	ankyrin repeat domain 17 (ANKRD17), transcript variant 1	chr4:73984461-74014671	0.0390191	no
knownGene.uc002rqv.2.1	HNRPLL	heterogeneous nuclear ribonucleoprotein L-like (HNRPLL), transcript variant 2	chr2:38791323-38800528	0.0390295	no
knownGene.uc004bfm.2.1	DNAJC25	DnaJ (Hsp40) homolog, subfamily C , member 25 (DNAJC25), transcript variant 1	chr9:114409416-114415502	0.0392963	no
ensGene.ENST00000399872.1.inc	PPAPDC1B	phosphatidic acid phosphatase type 2 domain containing 1B (PPAPDC1B), transcript variant 1	chr8:38123692-38126408	0.0397444	no
refGene.NM_032047.1	B3GNT5	UDP-GlcNAc:betaGal beta-1,3-N-acetylglucosaminyltransferase 5 (B3GNT5)	chr3:182987586-182988723	0.0397708	no
knownGene.uc003hgl.2.1.inc	ADAMTS3	ADAM metallopeptidase with thrombospondin type 1 motif, 3 (ADAMTS3)	chr4:73164042-73176782	0.0403913	no
knownGene.uc010gky.1.1.inc	SAMSN1	SAM domain, SH3 domain and nuclear localization signals 1 (SAMSN1), transcript variant 1	chr21:15858292-15873053	0.0410999	no
knownGene.uc010rzq.1.1.inc	SORL1	sortilin-related receptor, L(DLR class) A repeats containing (SORL1)	chr11:121466366-121498295	0.0411959	no
ensGene.ENST00000369687.1	RIPPLY2	ripply2 homolog (zebrafish) (RIPPLY2)	chr6:84563815-84567108	0.0412397	no
ensGene.ENST00000400479.1	AIMP2	aminoacyl tRNA synthetase complex-interacting multifunctional protein 2 (AIMP2)	chr7:6054875-6063322	0.041243	no
ensGene.ENST00000442779.1.inc	BTBD7	BTB (POZ) domain containing 7 (BTBD7), transcript variant 1	chr14:93708828-93723660	0.0413157	no
refGene.NM_032992.1.inc	CASP6	caspase 6, apoptosis-related cysteine peptidase (CASP6), transcript variant beta	chr4:110610545-110615836	0.0414246	no
knownGene.uc010ezy.1.1	HEATR5B	HEAT repeat containing 5B (HEATR5B)	chr2:37208632-37241019	0.0416641	no
knownGene.uc001btf.1.1	PEF1	penta-EF-hand domain containing 1 (PEF1), transcript variant 1	chr1:32096213-32098237	0.0419719	no
ensGene.ENST00000410005.1	ENSP00000386791	NULL	chr21:35772614-35773370	0.0426113	no
refGene.NM_018328.1.inc	MBD5	methyl-CpG binding domain protein 5 (MBD5)	chr2:149225959-149247938	0.0426621	no
knownGene.uc003yat.1.1.inc	ZFHX4	zinc finger homeobox 4 (ZFHX4)	chr8:77616638-77620103	0.0428115	no
knownGene.uc010xbf.1.1	SS18	synovial sarcoma translocation, chromosome 18 (SS18), transcript variant 1	chr18:23598317-23637691	0.04284	no
knownGene.uc001hdg.1.1.inc	SLC41A1	solute carrier family 41, member 1 (SLC41A1)	chr1:205760699-205764502	0.0429998	no
knownGene.uc004azg.2.1.inc	ALG2	asparagine-linked glycosylation 2, alpha-1,3-mannosyltransferase homolog (S. cerevisiae) (ALG2), transcript variant 1	chr9:101980311-101981091	0.0430165	no
ensGene.ENST00000437245.1.inc	CEP350	centrosomal protein 350kDa (CEP350)	chr1:180049684-180053307	0.0430169	no
knownGene.uc010bhk.1.1.inc	DPP8	dipeptidyl-peptidase 8 (DPP8), transcript variant 1	chr15:65744413-65780142	0.0430864	no
ensGene.ENST00000435302.1.inc	ENSP00000391423	Alpha-amylase 2B	chr1:104114251-104114824	0.0439767	no
knownGene.uc002sav.3.1.inc	KIAA1841	KIAA1841 (KIAA1841), transcript variant 1	chr2:61297599-61315541	0.043977	no
ensGene.ENST00000420065.1	ENSP00000409818	GTPase RhebL1	chr12:49460479-49463568	0.0447937	no
knownGene.uc001tsg.2.1.inc	ATXN2	ataxin 2 (ATXN2)	chr12:111893865-111926416	0.0448663	no
refGene.NM_012342.1.inc	BAMBI	BMP and activin membrane-bound inhibitor homolog (Xenopus laevis) (BAMBI)	chr10:28970188-28971252	0.0455011	no
ensGene.ENST00000429141.1.inc	C10orf11	chromosome 10 open reading frame 11 (C10orf11)	chr10:77795802-77818508	0.0455104	no
refGene.NM_013308.1.inc	GPR171	G protein-coupled receptor 171 (GPR171)	chr3:150916309-150917077	0.0455661	no
knownGene.uc003zsw.2.1	AQP3	aquaporin 3 (Gill blood group) (AQP3)	chr9:33442040-33442873	0.0456517	no
knownGene.uc002sbf.2.1.inc	USP34	ubiquitin specific peptidase 34 (USP34)	chr2:61455827-61492555	0.0456631	no
knownGene.uc010qmh.1.1.inc	WAPAL	wings apart-like homolog (Drosophila) (WAPAL)	chr10:88277376-88277778	0.0457504	no
refGene.NM_005038.1.inc	PPID	peptidylprolyl isomerase D (PPID)	chr4:159631801-159642609	0.0460456	no
knownGene.uc010sjn.1.1.inc	STK38L	serine/threonine kinase 38 like (STK38L)	chr12:27470277-27475328	0.0462919	no
ensGene.ENST00000430292.1.inc	PIGV	phosphatidylinositol glycan anchor biosynthesis, class V (PIGV), transcript variant 2	chr1:27117327-27120720	0.0463305	no
knownGene.uc002ehm.2.1.inc	AKTIP	AKT interacting protein (AKTIP), transcript variant 1	chr16:53526410-53532463	0.0463496	no
ensGene.ENST00000449796.1.inc	DOCK9	dedicator of cytokinesis 9 (DOCK9), transcript variant 2	chr13:99483724-99508163	0.0474858	no
knownGene.uc001ztm.2.1	FRMD5	FERM domain containing 5 (FRMD5), transcript variant 2	chr15:44166082-44176971	0.0475382	no
refGene.NM_002527.1	NTF3	neurotrophin 3 (NTF3), transcript variant 2	chr12:5603380-5604154	0.0475444	no
knownGene.uc010sbt.1.1.inc	FLI1	Friend leukemia virus integration 1 (FLI1), transcript variant 2	chr11:128675262-128680805	0.0476782	no
knownGene.uc010fup.2.1	RPE	ribulose-5-phosphate-3-epimerase (RPE), transcript variant 2	chr2:210880698-210884515	0.047711	no
knownGene.uc010fbw.2.1	CCDC88A	coiled-coil domain containing 88A (CCDC88A), transcript variant 2	chr2:55518846-55536338	0.0478743	no
refGene.NM_173576.1.inc	MKX	mohawk homeobox (MKX), transcript variant 1	chr10:27964262-28032239	0.0479768	no
knownGene.uc002evs.2.1	PLA2G15	phospholipase A2, group XV (PLA2G15)	chr16:68289703-68293560	0.0481906	no
ensGene.ENST00000443553.1.inc	ENSP00000407562	Fibrinogen gamma chain	chr4:155530805-155533012	0.0482256	no
knownGene.uc003jnp.3.1	HMGCS1	3-hydroxy-3-methylglutaryl-CoA synthase 1 (soluble) (HMGCS1), transcript variant 1	chr5:43291232-43294911	0.048347	no
knownGene.uc011edj.1.1	MAP3K5	mitogen-activated protein kinase kinase kinase 5 (MAP3K5)	chr6:136878895-136935315	0.04886	no
ensGene.ENST00000412402.1.inc	FOXP2	forkhead box P2 (FOXP2), transcript variant 5	chr7:114066590-114174743	0.0490405	no
refGene.NM_144981.1	IMMP1L	IMP1 inner mitochondrial membrane peptidase-like (S. cerevisiae) (IMMP1L), nuclear gene encoding mitochondrial protein	chr11:31454046-31484823	0.0495503	no
knownGene.uc003kvq.2.1	FNIP1	folliculin interacting protein 1 (FNIP1), transcript variant 2	chr5:130771643-130843856	0.0495726	no
knownGene.uc010tpn.1.1	CFL2	cofilin 2 (muscle) (CFL2), transcript variant 5	chr14:35182070-35182719	0.0497043	no
ensGene.ENST00000425530.1.inc	ENSP00000409540	Calcipressin-3	chr1:24840880-24841039	0.0498691	no
ensGene.ENST00000491889.1.inc	GLIS3	GLIS family zinc finger 3 (GLIS3), transcript variant 1	chr9:4286038-4286383	0.0499753	no
